# Supplementary material for: Tracing the origin of Treponema pallidum in China using next-generation sequencing
Source: Oncotarget. 2016 Jun 17;7(28):42904–18. doi: 10.18632/oncotarget.10154 (PMC5189996; doi:10.18632/oncotarget.10154)
Supplement: Supplementary file 2 [file oncotarget-07-42904-s002.xlsx]

## Sheet: S1
Supplementary Table 1 | Overview the demographic and clinicopathological characteristics of eight syphilis patients.
			SHC-0	SHD-R	SHE-V	SHG-I2	B3	C3	K3	Q3
Gender			male	male	male	female	female	male	male	male
Age（year）			38	57	62	66	31	67	38	38
Origin Place			Shanghai	Shanghai	Shanghai	Shanghai	Shanghai	Shanghai	Shanxi	Anhui
Year of TPA isolation time			2014	2014	2014	2014	2015	2015	2015	2015
Clinical stages			primary syphilis	secondary syphilis with CNS	secondary syphilis with CNS	secondary syphilis	secondary syphilis	secondary syphilis	secondary syphilis	secondary syphilis with CNS
Laboratory characteristics
Serum RPR titer			1:8	1:128(±)	1：128(＋)	1:64	1:64	1:64	1:64	1:128(±)
Blood TppA			＋	＋	＋	＋	＋	＋	＋	＋
CSF VDRL			－	＋	＋	－	－	－	－	＋
CSF protein, g/L			0.28	0.61	0.84	0.24	0.21	0.18	0.42	0.37
CSF WBC, cells/L			4.4E6	110E6	52.8E6	20.9E6	0E6	0E6	50.6E6	135.3E6
Scraped site			penis	perianal	perianal	perianal	perianal	penis	perianal	tongue
RPR, rapid plasma reagin; VDRL, venereal disease research laboratory; TPPA, Treponema pallidum particle agglutination assay

## Sheet: 对应表
SHC-O	SHC	31350	Shanghai	2014.07	2014.08	10000000
SHD-R	SHD	31555	Shanghai	2014.08	2014.09	10000001
SHE-U	SHE	31757	Shanghai	2014.08	2014.10	10000002
A2	SHF	32047	Shanghai	2014.09	2014.11	1000000
SHG-I2	SHG	32404	Shanghai	2014.10	2014.12	10000002
B3	SHH	834115	Shanghai	2015.01	2015.03	1000000
C3	SHI	835700	Shanghai	2015.01	2015.03	70000000
K3	SHJ	33936	Shanxi	2015.03
P3	SHK	34184	Anhui	2015.04
Q3	SHM	34188	Anhui	2015.04
