# Supplementary material for: Tracing the origin of Treponema pallidum in China using next-generation sequencing
Source: Oncotarget. 2016 Jun 17;7(28):42904–18. doi: 10.18632/oncotarget.10154 (PMC5189996; doi:10.18632/oncotarget.10154)
Supplement: Supplementary file 3 [file oncotarget-07-42904-s003.xlsx]

## Sheet: TS2
Supplementary Table 2. List of SNVs in all T. pallidum identified by next-generation sequencing.
Gene	Annotation	Genomic position（Nichols CP004010.2)	Genomic position（Nichols AE000520.1)	Ancestral allele	Mutation type	Mutation	TPA population														TPE population					TPN population
							SHC-0	SHD-R	SHE-V	SHG-I2	B3	C3	K3	Q3	DAL 1 strain	Chicago strain	SS14 strain	Mexico A strain	Sea81-4		Samoa strain	Gauthier strain	CDC2 strain	Fribourg Blanc strain		Bosnia A
TPANIC_0002	DNA-directed DNA polymerase III beta subunit	1808	1808	C	syn	AGC->AGT																				T
TPANIC_0003	recombination protein F	2826	2826	C	syn	TCC->TCT															T	T	T	T		T
TPANIC_0005	cDP-diacylglycerol--glycerol-3-phosphate 3-phosphatidyltransferase	6442	6442	G	syn	GAG->GAA	A	A	A	A	A	A	A	A			A	A			A	A	A	A		A
TPANIC_0005	cDP-diacylglycerol--glycerol-3-phosphate 3-phosphatidyltransferase	6654	6654	T	nonsyn	ATA->ACA															C	C	C
TPANIC_0006	hypothetical protein	7052	7052	A	syn	GCA->GCG															G	G	G	G		G
TPANIC_0006	hypothetical protein	7179	7179	T	nonsyn	TAG->CAG	C	C	C	C	C	C	C	C	C	C	C	C	C		C	C	C	C		C
TPANIC_0007	hypothetical protein	8214	8213	G	nonsyn	GAC->AAC																A
intergenic	non-coding region	8344	8343	C	/	/															T	T	T	T		T
intergenic	non-coding region	8831	8830	C	/	/													T
intergenic	non-coding region	8855	8854	C	/	/															T	T	T	T		T
intergenic	non-coding region	9319	9318	G	/	/													T		T	T	T	T		T
intergenic	non-coding region	9560	9559	C	/	/													T
intergenic	non-coding region	9783	9782	G	/	/															A
intergenic	non-coding region	9984	9983	A	/	/	G	G	G	G	G	G	G	G			G	G			G	G	G	G		G
intergenic	non-coding region	10187	10186	G	/	/																		T
TPANIC_0011	Tpr protein B	10963	10962	C	syn	GGC->GGG																				G
TPANIC_0015	phenylalanine--tRNA ligase, beta subunit	14673	14670	T	syn	CAT->CAC																				C
TPANIC_0016	S16 family endopeptidase La	16282	16279	G	syn	GGG->GGT															T	T	T	T		T
TPANIC_0016	S16 family endopeptidase La	17155	17152	C	syn	GGC->GGT															T	T	T	T		T
TPANIC_0016	S16 family endopeptidase La	17541	17538	A	nonsyn	CAG->CGG															G	G	G	G		G
TPANIC_0017	hypothetical protein	18411	18408	T	nonsyn	GTT->GCT																				C
TPANIC_0017	hypothetical protein	18415	18412	A	syn	GCA->GCG																				G
TPANIC_0017	hypothetical protein	18609	18606	A	nonsyn	CAG->CGG													G
TPANIC_0018	transcription elongation factor GreA	19895	19891	G	syn	GCG->GCA															A	A	A	A		A
TPANIC_0018	transcription elongation factor GreA	20497	20493	G	nonsyn	AGG->AAG	A	A	A	A	A	A	A	A			A	A	A		A	A	A	A		A
TPANIC_0018	transcription elongation factor GreA	20704	20700	G	nonsyn	TGT->TAT																		A
TPANIC_0018	transcription elongation factor GreA	20773	20769	A	nonsyn	GAC->GGC															G	G	G	G		G
TPANIC_0018	transcription elongation factor GreA	21158	21154	A	syn	GCA->GCG															G	G	G	G		G
TPANIC_0018	transcription elongation factor GreA	21245	21240	T	syn	CCT->CCC															C	C	C	C		C
intergenic	non-coding region	24449	24443	G	/	/															C	C	C	C		C
intergenic	non-coding region	24487	24481	A	/	/															G	G	G	G		G
intergenic	non-coding region	24860	24854	T	/	/															C	C	C	C		C
TPANIC_0023	NSS family probable amino acid:sodium (Na+) symporter	27869	27863	G	nonsyn	GTA->ATA																A
TPANIC_0025	M16C subfamily peptidase	31030	31024	C	syn	GGG->GGT																				A
intergenic	non-coding region	34083	34077	C	/	/															T	T	T	T		T
TPANIC_0029	UDP-N-acetylglucosamine 1-carboxyvinyltransferase	38189	38183	G	nonsyn	GGT->AGT															A	A	A	A		A
TPANIC_0030	chaperone GroEL	38963	38957	T	syn	CCT->CCC															C	C	C	C		C
TPANIC_0030	chaperone GroEL	39560	39554	A	syn	TTA->TTG															G	G	G	G		G
TPANIC_0030	chaperone GroEL	39929	39923	T	syn	GGT->GGC															C	C	C	C		C
TPANIC_0031	hypothetical protein	40149	40143	G	nonsyn	GCG->TCG															T	T	T	T		T
TPANIC_0033	putative membrane protein	41132	41126	C	nonsyn	TGC->TAC	T	T	T	T	T	T	T	T			T
TPANIC_0033	putative membrane protein	41226	41220	T	nonsyn	ATT->GTT																	C
TPANIC_0033	putative membrane protein	41548	41542	G	syn	CGC->CGT																				A
TPANIC_0034	zinc (Zn2+) ABC superfamily ATP binding cassette transporter, binding protein	42658	42652	G	nonsyn	CAC->TAC																				A
TPANIC_0038	putative regulatory protein PfoR	45945	45939	G	syn	TAC->TAT															A	A	A	A		A
TPANIC_0038	putative regulatory protein PfoR	46229	46223	G	nonsyn	CTT->TTT															A	A	A	A		A
TPANIC_0038	putative regulatory protein PfoR	46647	46641	C	syn	GGG->GGC															G	G	G	G		G
TPANIC_0039	hypothetical protein	46769	46763	G	syn	CAG->CAA															A	A	A	A		A
intergenic	non-coding region	47527	47521	C	/	/	T	T	T	T	T	T	T	T			T
TPANIC_0040	putative methyl-accepting chemotaxis protein	48100	48094	C	syn	GGC->GGT															T	T	T	T
TPANIC_0042	hypothetical protein	49981	49975	A	syn	GCA->GCG															G	G	G	G		G
TPANIC_0043	putative lytic transglycosylase	50552	50546	C	syn	TGC->TGT																				T
TPANIC_0043	putative lytic transglycosylase	50863	50857	G	nonsyn	CGA->CAA															A	A	A	A		A
TPANIC_0043	putative lytic transglycosylase	52085	52079	A	syn	GCA->GCG																				G
intergenic	non-coding region	54514	54508	G	/	/																	C
intergenic	non-coding region	54519	54513	A	/	/															G	G	G	G		G
intergenic	non-coding region	57606	57600	C	/	/															T	T	T	T		T
TPANIC_0050	putative phosphoribosyltransferase	58880	58873	G	syn	TAC->TAT																	A
TPANIC_0051	peptide chain release factor RF1	59894	59887	T	nonsyn	TCT->CCT	C	C	C	C	C	C	C	C	C	C	C	C	C		C	C	C	C		C
TPANIC_0052	HemK family methyltransferase	61413	61406	A	syn	TTA->TTG															G	G	G	G		G
TPANIC_0053	ribonucleoside-diphosphate reductase subunit beta	62210	62203	C	syn	TCG->TCA															T	T	T	T		T
TPANIC_0053	ribonucleoside-diphosphate reductase subunit beta	62659	62652	T	nonsyn	AAG->GAG															C	C	C	C		C
TPANIC_0054	putative rRNA (adenosine-2'-O-)-methyltransferase	62990	62983	G	nonsyn	CGT->CAT															A	A	A	A		A
intergenic	non-coding region	64080	64073	C	/	/													T
intergenic	non-coding region	64081	64074	T	/	/													C
intergenic	non-coding region	64098	64091	A	/	/															C	C	C	C		C
TPANIC_0056	oxaloacetate decarboxylase subunit alpha	64583	64576	T	nonsyn	TCT->GCT															G	G	G	G		G
TPANIC_0056	oxaloacetate decarboxylase subunit alpha	64690	64683	A	syn	GCA->GCG															G	G	G	G		G
TPANIC_0056	oxaloacetate decarboxylase subunit alpha	65752	65745	A	syn	AAA->AAG																				G
TPANIC_0056	oxaloacetate decarboxylase subunit alpha	66029	66022	C	nonsyn	CTC->ATC																				A
TPANIC_0058	replicative DNA helicase DnaB	68814	68807	A	syn	TAT->TAC															G	G	G	G		G
TPANIC_0060	ribosomal protein L9	69621	69614	C	syn	AAG->AAA															T	T	T	T		T
TPANIC_0061	ribosomal protein S18	69855	69848	T	syn	AGA->AGG																				C
TPANIC_0065	putative SAM dependent methyltransferase	71972	71965	T	nonsyn	TGG->CGG									C						C	C	C	C		C
intergenic	non-coding region	72329	72321	G	/	/															A	A	A	A
TPANIC_0066	hypothetical protein	72373	72365	A	nonsyn	AGC->GGC															G	G	G	G
intergenic	non-coding region	72717	72709	G	/	/															T	T	T	T
intergenic	non-coding region	72767	72759	C	/	/																				A
intergenic	non-coding region	72786	72778	C	/	/																				T
intergenic	non-coding region	73041	73033	G	/	/																				A
intergenic	non-coding region	73158	73150	A	/	/	G	G	G	G	G	G	G	G			G	G			G	G	G	G
intergenic	non-coding region	73442	73434	G	/	/																				A
intergenic	non-coding region	73768	73760	C	/	/																				T
TPANIC_0068	putative Fe-S-cluster redox enzyme	74150	74142	G	nonsyn	ATG->ATC																				C
TPANIC_0068	putative Fe-S-cluster redox enzyme	74786	74778	C	syn	GCC->GCT															T	T	T	T		T
TPANIC_0069	hypothetical protein	75359	75351	C	nonsyn	AGC->AAC															T	T	T	T
TPANIC_0071	S14 family endopeptidase ClpB	77468	77460	G	syn	CAC->CAT																A
TPANIC_0071	S14 family endopeptidase ClpB	78530	78522	T	syn	ACA->ACG															C	C	C	C		C
TPANIC_0073	hypothetical protein	79676	79668	C	nonsyn	GGA->GAA																				T
TPANIC_0073	hypothetical protein	79965	79957	T	nonsyn	ATT->GTT	C	C	C	C	C	C	C	C			C	C
TPANIC_0073	hypothetical protein	80261	80253	T	nonsyn	CAT->CGT															C
TPANIC_0073	hypothetical protein	80378	80370	T	nonsyn	AAA->AGA																				C
TPANIC_0074	sugar ABC superfamily ATP binding cassette transporter, binding protein	81919	81911	G	syn	CCG->CCA															A	A	A	A		A
TPANIC_0077	capsular polysaccharide biosynthesis protein CapD	85612	85603	G	syn	GTG->GTA	A	A	A	A	A	A	A	A			A	A	A		A	A	A	A		A
TPANIC_0079	bifunctional aldehyde oxidase/xanthine dehydrogenase	87637	87628	G	syn	ACG->ACA																				A
TPANIC_0079	bifunctional aldehyde oxidase/xanthine dehydrogenase	88008	87999	A	nonsyn	GAA->GCA	C	C	C	C	C	C	C	C			C	C	C		C	C	C	C		C
TPANIC_1036	P-ATPase superfamily P-type ATPase transporter	1135087	1133465	C	nonsyn	GCG->GTG								T
TPANIC_0080	xanthine dehydrogenase	89466	89457	G	syn	GCG->GCA															A	A	A	A		A
TPANIC_0081	xanthine dehydrogenase	90002	89993	G	nonsyn	CGA->CAA															A	A	A	A		A
TPANIC_0081	xanthine dehydrogenase	90093	90084	G	syn	GGG->GGT															T	T	T	T
TPANIC_0081	xanthine dehydrogenase	90230	90221	T	nonsyn	CTG->CCG															C	C	C	C		C
TPANIC_0083	hypothetical protein	94075	94064	C	syn	TAC->TAT	T	T	T	T	T	T	T	T			T	T
TPANIC_0083	hypothetical protein	94353	94341	G	nonsyn	GGC->GAC															A	A	A	A		A
TPANIC_0085	PTS family fructose (fru) porter component IIA	94901	94889	C	syn	CTG->CTT											A
TPANIC_0086	hypothetical protein	95359	95347	G	nonsyn	GTG->ATG															A	A	A	A		A
TPANIC_0086	hypothetical protein	95363	95351	A	nonsyn	GAG->GGG															G	G	G	G		G
TPANIC_0086	hypothetical protein	95689	95677	C	nonsyn	CAG->GAG															G	G	G	G		G
TPANIC_0087	hypothetical protein	96663	96651	C	syn	GGG->GGT																				A
TPANIC_0088	hypothetical protein	97108	97096	G	syn	ACC->ACT																				A
TPANIC_0090	UDP-N-acetylmuramate dehydrogenase	99815	99803	G	nonsyn	TCC->TTC															A	A	A	A		A
TPANIC_0092	DNA-directed RNA polymerase sigma subunit RpoE	101869	101857	A	nonsyn	GAG->GGG																				G
TPANIC_0092	DNA-directed RNA polymerase sigma subunit RpoE	101961	101949	C	nonsyn	CAC->GAC																	G
TPANIC_0095	hypothetical protein	104334	104322	G	nonsyn	GGG->GAG																				A
TPANIC_0098	chaperone DnaJ	106762	106750	T	nonsyn	ACC->GCC																				C
TPANIC_0098	chaperone DnaJ	106890	106878	T	nonsyn	GAC->GGC																	C
TPANIC_0098	chaperone DnaJ	107084	107072	G	syn	GAC->GAT															A	A	A	A		A
TPANIC_0098	chaperone DnaJ	107253	107242	T	nonsyn	GAC->GGC																		C
intergenic	non-coding region	108149	108138	T	/	/															C	C	C	C
TPANIC_0101	DsbD family disulfide bond dehydrogenase D	109520	109509	A	nonsyn	AGT->CGT															C	C	C	C		C
TPANIC_0102	UvrD/REP family ATP-dependent DNA helicase	111192	111181	T	syn	GTA->GTG															C	C	C	C		C
TPANIC_0102	UvrD/REP family ATP-dependent DNA helicase	111240	111229	A	nonsyn	CAT->CAG															C	C	C	C		C
TPANIC_0102	UvrD/REP family ATP-dependent DNA helicase	111499	111488	G	nonsyn	ACG->ATG															A	A	A	A		A
TPANIC_0103	ATP-dependent helicase RecQ	113534	113523	G	nonsyn	CGT->CAT															A	A	A	A		A
intergenic	non-coding region	113782	113771	A	/	/															G	G	G	G
TPANIC_0104	bifunctional 5'-nucleotidase/UDP-sugar diphosphatase	114473	114462	A	nonsyn	GAG->GGG																				G
TPANIC_0104	bifunctional 5'-nucleotidase/UDP-sugar diphosphatase	114843	114832	A	syn	GGA->GGG																				G
TPANIC_0105	DNA-directed DNA polymerase I	117150	117139	G	nonsyn	AGC->AAC															A	A	A	A		A
TPANIC_0106	BCCT family betaine/carnitine/choline transporter	120294	120283	G	syn	TCC->TCT																		A
TPANIC_0107	putative bifunctional choline-phosphate cytidylyltransferase/choline kinase	120939	120928	A	syn	TTG->CTG															G	G	G	G		G
TPANIC_0107	putative bifunctional choline-phosphate cytidylyltransferase/choline kinase	121733	121722	G	nonsyn	ACC->ATC															A	A	A	A
TPANIC_0108	6-phosphofructokinase	122630	122619	G	nonsyn	CGC->TGC													A
intergenic	non-coding region	124658	124647	T	/	/															A
TPANIC_0110	hypothetical protein	125289	125278	G	nonsyn	GGT->GAT															A	A	A	A		A
TPANIC_0110	hypothetical protein	125899	125888	C	syn	GTC->GTT															T	T	T	T		T
TPANIC_0110	hypothetical protein	125942	125931	T	nonsyn	TCT->GCT															G	G	G	G		G
TPANIC_0110	hypothetical protein	125992	125981	C	syn	CCC->CCT															T	T	T	T		T
TPANIC_0110	hypothetical protein	126127	126116	G	syn	TCG->TCA															A	A	A	A		A
TPANIC_0110	hypothetical protein	126232	126221	A	nonsyn	AAA->AAT															T	T	T	T		T
TPANIC_0110	hypothetical protein	126277	126266	C	syn	ACC->ACT															T	T	T	T		T
TPANIC_0110	hypothetical protein	126432	126421	G	nonsyn	GGT->GAT															A	A	A	A		A
TPANIC_0110	hypothetical protein	126541	126530	G	syn	GAG->GAA															A	A	A	A		A
TPANIC_0110	hypothetical protein	126611	126600	A	nonsyn	AGT->GGT															G	G	G	G
TPANIC_0110	hypothetical protein	126661	126650	G	syn	CTG->CTA															A	A	A	A		A
TPANIC_0111	DNA-directed RNA polymerase sigma subunit RpoN	128257	128246	T	nonsyn	TAC->CAC															C	C	C	C		C
TPANIC_0113	HflK protein	130101	130090	T	nonsyn	TGG->CGG															C	C	C	C		C
TPANIC_0114	putative HflC protein	131049	131038	C	syn	ATC->ATT															T	T	T	T
TPANIC_0115	phosphomethypyrimidine kinase	132121	132110	T	syn	GAA->GAG													C
TPANIC_0115	phosphomethypyrimidine kinase	132281	132270	C	nonsyn	GGT->GAT	T	T	T	T	T	T	T	T			T
intergenic	non-coding region	132811	132800	A	/	/															G	G	G	G		G
TPANIC_0116	excision endonuclease subunit UvrB	133479	133468	C	syn	TTC->TTT															T	T	T	T		T
TPANIC_0116	excision endonuclease subunit UvrB	133503	133492	T	syn	TAT->TAC															C	C	C	C		C
TPANIC_0116	excision endonuclease subunit UvrB	133563	133552	T	syn	GGT->GGC															C	C	C	C		C
TPANIC_0116	excision endonuclease subunit UvrB	133669	133658	G	nonsyn	GAT->CAT															C	C	C	C		C
TPANIC_0116	excision endonuclease subunit UvrB	134007	133996	G	syn	TCG->TCA															A	A	A	A
TPANIC_0116	excision endonuclease subunit UvrB	134354	134343	G	nonsyn	TGT->TTT															T	T	T	T		T
TPANIC_0117	Tpr protein C	134933	134922	G	syn	TGC->TGT				A							A	A
TPANIC_0117	Tpr protein C	134957	134946	T	nonsyn	GAA->GAC											G	G
TPANIC_0117	Tpr protein C	134965	134954	A	nonsyn	TGG->GGG											C	C
TPANIC_0117	Tpr protein C	134974	134963	C	nonsyn	GAG->CAG											G	G
TPANIC_0117	Tpr protein C	134975	134964	G	syn	GCC->GCT											A	A
TPANIC_0117	Tpr protein C	134977	134966	C	nonsyn	GCC->ACC											T	T
TPANIC_0117	Tpr protein C	134981	134970	G	syn	GGC->GGT											A	A
TPANIC_0117	Tpr protein C	135109	135098	G	nonsyn	CCC->GCC												C
TPANIC_0117	Tpr protein C	135231	135220	G	nonsyn	ACT->ATT												A
TPANIC_0117	Tpr protein C	135238	135227	G	nonsyn	CCT->TCT												A
TPANIC_0117	Tpr protein C	135246	135235	G	nonsyn	GCT->GTT												A
TPANIC_0117	Tpr protein C	135250	135239	C	nonsyn	GGA->AGA												T
TPANIC_0117	Tpr protein C	135619	135608	T	nonsyn	AAC->CAC															G	G	G	G		G
TPANIC_0117	Tpr protein C	135648	135637	A	nonsyn	CTC->CCC																		G
TPANIC_0117	Tpr protein C	135651	135640	G	nonsyn	GCG->GTG																		A
TPANIC_0117	Tpr protein C	135663	135652	A	nonsyn	CTA->CCA																		G
TPANIC_0117	Tpr protein C	135756	135745	G	nonsyn	CCA->CTA															A	A	A	A		A
TPANIC_0117	Tpr protein C	135774	135763	G	nonsyn	CCC->CTC																		A
TPANIC_0117	Tpr protein C	135795	135784	C	nonsyn	GGG->GAG																		T
TPANIC_0117	Tpr protein C	135798	135787	T	nonsyn	GAG->GTG															A	A	A	A		A
TPANIC_0117	Tpr protein C	135804	135793	C	nonsyn	CGG->CAG															T	T	T			T
TPANIC_0117	Tpr protein C	135808	135797	T	nonsyn	AGA->GGA															C	C	C	C		C
TPANIC_0117	Tpr protein C	135820	135809	T	nonsyn	AGG->GGG															C	C	C	C		C
TPANIC_0117	Tpr protein C	135831	135820	A	nonsyn	ATC->AGC															C	C	C	C		C
TPANIC_0117	Tpr protein C	135834	135823	G	nonsyn	GCT->GTT															A	A	A	A		A
TPANIC_0117	Tpr protein C	135856	135845	G	nonsyn	CAT->GAT																				C
TPANIC_0117	Tpr protein C	135979	135968	A	nonsyn	TCC->CCC																				G
TPANIC_0117	Tpr protein C	135995	135984	A	syn	GTT->GTC																				G
TPANIC_0117	Tpr protein C	135997	135986	C	nonsyn	GTT->CTT																				G
TPANIC_0117	Tpr protein C	136007	135996	G	nonsyn	GAC->GAG																				C
TPANIC_0117	Tpr protein C	136566	136555	C	nonsyn	GGC->GTC																				A
TPANIC_0117	Tpr protein C	136572	136561	C	nonsyn	CGC->CAC																				T
TPANIC_0117	Tpr protein C	136701	136690	C	nonsyn	AGG->AAG																				T
TPANIC_0118	hypothetical protein	137311	137300	T	nonsyn	GAC->GGC																				C
TPANIC_0118	hypothetical protein	137670	137659	A	syn	CGT->CGC																				G
TPANIC_0120	methionine ABC superfamily ATP binding cassette transporter, ABC protein	139557	139546	A	syn	TCT->TCC													G		G	G	G	G		G
TPANIC_0121	lysine 2,3-aminomutase	140634	140623	C	nonsyn	CGC->TGC																				T
TPANIC_0121	lysine 2,3-aminomutase	140745	140734	A	nonsyn	ACG->GCG															G	G	G	G		G
TPANIC_0121	lysine 2,3-aminomutase	140746	140735	C	nonsyn	ACG->ATG															T	T	T	T		T
TPANIC_0121	lysine 2,3-aminomutase	140795	140784	G	syn	GCG->GCT															T	T	T	T
TPANIC_0122	phosphoenolpyruvate carboxykinase (GTP)	141606	141595	G	syn	GCC->GCT															A	A	A	A		A
TPANIC_0123	hypothetical protein	143877	143866	G	nonsyn	GCG->CCG															C	C	C	C		C
TPANIC_0125	exodeoxyribonuclease III	146768	146757	C	nonsyn	CGT->GGT															G	G	G	G
TPANIC_0126	hypothetical protein	148115	148104	A	syn	GGT->GGG	C	C	C	C	C	C	C	C			C	C			C	C	C	C		C
TPANIC_0126a	hypothetical protein	148648	-	A	syn	AGT->AGC																				G
TPANIC_0126a	hypothetical protein	148778	-	A	nonsyn	CTC->CCC																				G
intergenic	non-coding region	149360	-	C	/	/													T							T
intergenic	non-coding region	150555	149342	C	/	/											G	G			G	G	G	G		G
intergenic	non-coding region	150557	149344	G	/	/											C	C			C	C	C	C		C
TPANIC_0128	hypothetical protein	151017	149804	G	nonsyn	AGA->ATA													T
TPANIC_0129	hypothetical protein	151080	149867	T	nonsyn	AAT->AAG															G	G	G	G		G
TPANIC_0129	hypothetical protein	151083	149870	T	syn	ACT->ACA															A	A	A	A		A
TPANIC_0129	hypothetical protein	151088	149875	C	nonsyn	TCG->TGG															G	G	G	G		G
TPANIC_0129	hypothetical protein	151089	149876	G	syn	TCG->TCA															A	A	A	A		A
TPANIC_0129	hypothetical protein	151207	149994	T	nonsyn	TAT->CAT													C
TPANIC_0129	hypothetical protein	151218	150005	G	syn	TCG->TCA													A
TPANIC_0129	hypothetical protein	151220	150007	C	nonsyn	TCG->TTG													T
TPANIC_0129	hypothetical protein	151285	150072	G	nonsyn	GGG->AGG															A	A	A	A		A
TPANIC_0129	hypothetical protein	151451	150238	C	nonsyn	GCG->GTG															T	T	T	T		T
intergenic	non-coding region	151529	150316	G	/	/															T	T	T	T		T
intergenic	non-coding region	151648	150435	C	/	/															T	T	T	T		T
TPANIC_0130	hypothetical protein	151955	150742	C	syn	CAG->CAA																				T
TPANIC_0130	hypothetical protein	152221	151008	T	nonsyn	AAG->GAG															C	C	C	C		C
intergenic	non-coding region	152246	151033	G	/	/																				A
intergenic	non-coding region	152286	151073	C	/	/															T	T	T	T		T
intergenic	non-coding region	152311	151098	T	/	/			C	C	C	C	C				C	C	C		C		C	C		C
TPANIC_0131	Tpr protein D	152485	151272	T	syn	CGA->CGC															G		G	G		G
TPANIC_0131	Tpr protein D	152486	151273	C	nonsyn	CGA->CAA															T		T	T		T
TPANIC_0131	Tpr protein D	152488	151275	T	syn	GAA->GAG															C		C	C		C
TPANIC_0131	Tpr protein D	152492	151279	T	nonsyn	AAT->AGT															C		C	C		C
TPANIC_0131	Tpr protein D	152493	151280	T	nonsyn	AAT->CAT															G		G	G		G
TPANIC_0131	Tpr protein D	152496	151283	A	syn	TTG->CTG															G		G	G		G
TPANIC_0131	Tpr protein D	152497	151284	C	syn	CTG->CTC															G		G	G		G
TPANIC_0131	Tpr protein D	152501	151288	T	nonsyn	AAC->ATC															A		A	A		A
TPANIC_0131	Tpr protein D	152503	151290	G	syn	GGC->GGG															C		C	C		C
TPANIC_0131	Tpr protein D	152509	151296	G	syn	CCC->CCG															C		C	C		C
TPANIC_0131	Tpr protein D	152510	151297	G	nonsyn	CCC->CAC															T		T	T		T
TPANIC_0131	Tpr protein D	152516	151303	A	nonsyn	ATT->ACT															G		G	G		G
TPANIC_0131	Tpr protein D	152520	151307	T	nonsyn	ATT->CTT															G		G	G		G
TPANIC_0131	Tpr protein D	152524	151311	A	syn	TTT->TTC															G		G	G		G
TPANIC_0131	Tpr protein D	152530	151317	A	syn	AAT->AAC															G		G	G		G
TPANIC_0131	Tpr protein D	152533	151320	G	syn	ACC->ACA															T		T	T		T
TPANIC_0131	Tpr protein D	152538	151325	T	nonsyn	ACA->GCA															C		C	C		C
TPANIC_0131	Tpr protein D	152539	151326	G	syn	GGC->GGG															C		C	C		C
TPANIC_0131	Tpr protein D	152541	151328	C	nonsyn	GGC->TGC															A		A	A		A
TPANIC_0131	Tpr protein D	152542	151329	G	syn	CTC->CTA															T		T	T		T
TPANIC_0131	Tpr protein D	152608	151395	C	syn	AAG->AAA															T		T	T		T
TPANIC_0131	Tpr protein D	152611	151398	C	syn	GGG->GGC															G		G	G		G
TPANIC_0131	Tpr protein D	152613	151400	C	nonsyn	GGG->AGG															T		T	T		T
TPANIC_0131	Tpr protein D	152617	151404	A	syn	ATT->ATC															G		G	G		G
TPANIC_0131	Tpr protein D	152620	151407	T	syn	CCA->CCT															A		A	A		A
TPANIC_0131	Tpr protein D	152624	151411	A	nonsyn	ATG->ACG															G		G	G		G
TPANIC_0131	Tpr protein D	152626	151413	A	syn	AAT->AAC															G		G	G		G
TPANIC_0131	Tpr protein D	152634	151421	T	nonsyn	ACT->TCT															A		A	A		A
TPANIC_0131	Tpr protein D	152636	151423	C	nonsyn	GGG->GCG															G		G	G		G
TPANIC_0131	Tpr protein D	152638	151425	A	syn	CCT->CCG															C		C	C		C
TPANIC_0131	Tpr protein D	152640	151427	G	nonsyn	CCT->ACT															T		T	T		T
TPANIC_0131	Tpr protein D	152641	151428	G	syn	CCC->CCG															C		C	C		C
TPANIC_0131	Tpr protein D	152642	151429	G	nonsyn	CCC->CGC															C		C	C		C
TPANIC_0131	Tpr protein D	152644	151431	C	syn	GTG->GTT															A		A	A		A
TPANIC_0131	Tpr protein D	152646	151433	C	nonsyn	GTG->ATG															T		T	T		T
TPANIC_0131	Tpr protein D	152648	151435	G	nonsyn	GCT->GGT											A				C		C	C		C
TPANIC_0131	Tpr protein D	152648	151435	G	nonsyn	GCT->GGT											A				C		C	C		C
TPANIC_0131	Tpr protein D	152649	151436	C	nonsyn	GCT->ACT															T		T	T		T
TPANIC_0131	Tpr protein D	152652	151439	C	nonsyn	GGA->AGA											T
TPANIC_0131	Tpr protein D	152653	151440	A	nonsyn	AAT->AAG															C		C	C		C
TPANIC_0131	Tpr protein D	152656	151443	C	syn	CTG->CTA															T		T	T		T
TPANIC_0131	Tpr protein D	152658	151445	G	nonsyn	CTG->GTG															C		C	C		C
TPANIC_0131	Tpr protein D	152660	151447	T	nonsyn	GAA->GCA															G		G	G		G
TPANIC_0131	Tpr protein D	152663	151450	T	nonsyn	TAC->TGC															C		C	C		C
TPANIC_0131	Tpr protein D	152678	151465	C	nonsyn	AGA->ATA															A		A	A		A
TPANIC_0131	Tpr protein D	152684	151471	C	nonsyn	CGT->CTT															A		A	A		A
TPANIC_0131	Tpr protein D	152685	151472	G	nonsyn	CGT->TGT															A		A	A		A
TPANIC_0131	Tpr protein D	152805	151592	A	nonsyn	TAC->CAC												G	G
TPANIC_0131	Tpr protein D	152806	151593	G	syn	CAC->CAT												A	A
TPANIC_0131	Tpr protein D	152808	151595	G	nonsyn	CAC->GAC												C	C
TPANIC_0131	Tpr protein D	152809	151596	C	syn	GCG->GCA												T	T
TPANIC_0131	Tpr protein D	152812	151599	A	syn	CGT->CGA												T	T
TPANIC_0131	Tpr protein D	152813	151600	C	nonsyn	CGT->CAT												T	T
TPANIC_0131	Tpr protein D	152816	151603	G	nonsyn	ACT->AAT												T	T
TPANIC_0131	Tpr protein D	152818	151605	G	syn	ACC->ACG												C	C
TPANIC_0131	Tpr protein D	152819	151606	G	nonsyn	ACC->AAC												T	T
TPANIC_0131	Tpr protein D	152822	151609	G	nonsyn	GCT->GTT												A	A
TPANIC_0131	Tpr protein D	152823	151610	C	nonsyn	GCT->TCT												A	A
TPANIC_0131	Tpr protein D	152824	151611	A	syn	TTT->TTC												G	G
TPANIC_0131	Tpr protein D	152827	151614	G	syn	GTC->GTT												A	A
TPANIC_0131	Tpr protein D	152830	151617	G	syn	CGC->CGT												A	A
TPANIC_0131	Tpr protein D	152835	151622	T	nonsyn	AAA->GAA												C	C
TPANIC_0131	Tpr protein D	152836	151623	G	syn	GGC->GGA												T	T
TPANIC_0131	Tpr protein D	152888	151675	T	nonsyn	AAG->AGG												C	C
TPANIC_0131	Tpr protein D	152901	151688	G	nonsyn	CGT->GGT															C		C	C
TPANIC_0131	Tpr protein D	153021	151808	T	nonsyn	AAC->CAC																G
TPANIC_0131	Tpr protein D	153158	151945	G	nonsyn	CCA->CTA																A
TPANIC_0131	Tpr protein D	153200	151987	T	nonsyn	GAG->GTG																A
TPANIC_0131	Tpr protein D	153206	151993	C	nonsyn	CGG->CAG																T
TPANIC_0131	Tpr protein D	153210	151997	T	nonsyn	AGA->GGA																C
TPANIC_0131	Tpr protein D	153222	152009	T	nonsyn	AGG->GGG																C
TPANIC_0131	Tpr protein D	153233	152020	A	nonsyn	ATC->AGC																C
TPANIC_0131	Tpr protein D	153236	152023	G	nonsyn	GCT->GTT																A
TPANIC_0131	Tpr protein D	153258	152045	G	nonsyn	CAT->GAT																C
TPANIC_0131	Tpr protein D	153381	152168	A	nonsyn	TCC->CCC																				G
TPANIC_0131	Tpr protein D	153397	152184	A	syn	GTT->GTC																				G
TPANIC_0131	Tpr protein D	153399	152186	C	nonsyn	GTT->CTT																				G
TPANIC_0131	Tpr protein D	153409	152196	G	nonsyn	GAC->GAG																				C
TPANIC_0131	Tpr protein D	153968	152755	C	nonsyn	GGC->GTC																				A
TPANIC_0131	Tpr protein D	153974	152761	C	nonsyn	CGC->CAC																				T
TPANIC_0131	Tpr protein D	154103	152890	C	nonsyn	AGG->AAG																				T
intergenic	non-coding region	154157	152944	A	/	/															C	C	C	C		C
intergenic	non-coding region	154159	152946	G	/	/															A	A	A	A		A
intergenic	non-coding region	154164	152951	A	/	/															C	C	C	C		C
intergenic	non-coding region	154165	152952	T	/	/															G	G	G	G		G
intergenic	non-coding region	154166	152953	G	/	/															A	A	A	A		A
intergenic	non-coding region	154167	152954	T	/	/															G	G	G	G		G
intergenic	non-coding region	154171	152958	G	/	/															T	T	T	T		T
intergenic	non-coding region	154172	152959	T	/	/															C	C	C	C		C
intergenic	non-coding region	154173	152960	A	/	/															C	C	C	C		C
intergenic	non-coding region	154174	152961	A	/	/															G	G	G	G		G
intergenic	non-coding region	154175	152962	A	/	/															C	C	C	C		C
intergenic	non-coding region	154176	152963	A	/	/															C	C	C	C		C
intergenic	non-coding region	154185	152972	G	/	/															C	C	C	C		C
intergenic	non-coding region	154186	152973	A	/	/															T	T	T	T		T
intergenic	non-coding region	154188	152975	G	/	/															T	T	T	T		T
intergenic	non-coding region	154193	152980	A	/	/															T	T	T	T		T
intergenic	non-coding region	154194	152981	A	/	/															C	C	C	C		C
intergenic	non-coding region	154250	153037	C	/	/															T	T	T	T		T
TPANIC_0133	hypothetical protein	154670	153456	G	syn	CTG->TTG															A	A	A	A		A
TPANIC_0133	hypothetical protein	154792	153578	T	nonsyn	GAG->GCG															G	G	G	G		G
TPANIC_0134	putative outer membrane protein	155812	154598	C	nonsyn	GCC->ACC	T	T	T	T	T	T	T	T			T	T
TPANIC_0134	putative outer membrane protein	156477	155263	A	nonsyn	ATT->ACT															G	G	G	G		G
TPANIC_0134	putative outer membrane protein	156480	155266	C	nonsyn	GGC->GAC															T	T	T	T		T
TPANIC_0134	putative outer membrane protein	156488	155274	C	nonsyn	GAG->GAT															A	A	A	A		A
TPANIC_0134	putative outer membrane protein	156528	155314	T	nonsyn	GAT->GGT															C	C	C	C		C
TPANIC_0134	putative outer membrane protein	156545	155331	G	syn	GGC->GGG															C	C	C	C		C
TPANIC_0134	putative outer membrane protein	156599	155385	G	syn	ACC->ACT															A	A	A	A		A
intergenic	non-coding region	156721	155507	G	/	/	A	A	A	A	A	A	A	A			A	A
intergenic	non-coding region	156722	155508	G	/	/															A	A	A	A		A
intergenic	non-coding region	156723	155509	T	/	/															C	C	C	C		C
TPANIC_0933	UDP-N-acetylmuramoyl-L-alanyl-D-glutamate--2, 6-diaminopimelate ligase	1015804	1014187	C	nonsyn	GTG->ATG				T
TPANIC_0135	hypothetical protein	157265	156050	G	syn	CTC->CTG															C	C	C	C		C
TPANIC_0135	hypothetical protein	157399	156184	G	nonsyn	CGT->GGT																				C
TPANIC_0135	hypothetical protein	157504	156289	C	nonsyn	GCA->TCA												A
intergenic	non-coding region	157623	156408	C	/	/															G	G	G	G
TPANIC_0136	putative outer membrane protein	158178	157027	A	nonsyn	GAG->GGG																				G
TPANIC_0136	putative outer membrane protein	158184	157033	A	nonsyn	AAC->AGC													G
TPANIC_0136	putative outer membrane protein	158189	157038	A	nonsyn	ACT->TCT													T
TPANIC_0136	putative outer membrane protein	158193	157042	G	nonsyn	GGG->GAG	A	A	A	A	A	A	A	A			A	A	A							A
TPANIC_0136	putative outer membrane protein	158201	157050	C	nonsyn	CAG->AAG													A		A	A	A	A
TPANIC_0136	putative outer membrane protein	158202	157051	A	nonsyn	CAG->CCG													C		C	C	C	C
TPANIC_0136	putative outer membrane protein	158206	157055	A	nonsyn	AAA->AAC																				C
TPANIC_0136	putative outer membrane protein	158214	157063	C	nonsyn	TCC->TTC																T
TPANIC_0136	putative outer membrane protein	158271	157120	A	nonsyn	AAC->ACC	C	C	C	C	C	C	C	C			C	C								G
TPANIC_0136	putative outer membrane protein	158274	157123	C	nonsyn	ACG->AAG	A	A	A	A		A	A	A			A	A								A
TPANIC_0136	putative outer membrane protein	158275	157124	G	syn	ACG->ACT	T	T	T	T	T	T	T	T			T	T								T
TPANIC_0136	putative outer membrane protein	158330	157179	G	nonsyn	GCG->TCG															T	T	T	T		T
TPANIC_0136	putative outer membrane protein	158334	157183	G	nonsyn	GGC->GTC											T	T
TPANIC_0136	putative outer membrane protein	158336	157185	A	nonsyn	AGC->GGC											G	G
TPANIC_0136	putative outer membrane protein	158339	157188	T	nonsyn	TCA->ACA																				A
TPANIC_0136	putative outer membrane protein	158341	157190	A	syn	TCA->TCG																				G
TPANIC_0136	putative outer membrane protein	158346	157195	C	nonsyn	ACC->AGC											G	G			G	G	G	G
TPANIC_0136	putative outer membrane protein	158348	157197	G	nonsyn	GGC->AGC											A	A
TPANIC_0136	putative outer membrane protein	158354	157203	A	nonsyn	ACG->GCG	G	G	G	G	G	G	G	G			G	G
TPANIC_0136	putative outer membrane protein	158357	157206	G	nonsyn	GCA->ACA																				A
TPANIC_0136	putative outer membrane protein	158361	157210	G	nonsyn	AGC->ATC															T
TPANIC_0136	putative outer membrane protein	158363	157212	C	nonsyn	CCC->GCC	G	G	G	G		G	G	G			G	G			T	T	T	T
TPANIC_0136	putative outer membrane protein	158363	157212	C	nonsyn	CCC->GCC	G	G	G	G		G	G	G			G	G			T	T	T	T
TPANIC_0136	putative outer membrane protein	158364	157213	C	nonsyn	CCC->CGC	G	G	G	G		G	G	G			G	G
TPANIC_0136	putative outer membrane protein	158370	157219	C	nonsyn	ACT->ATT															T	T	T	T		T
TPANIC_0136	putative outer membrane protein	158384	157233	C	nonsyn	CAG->AAG	A	A	A	A	A	A	A	A			A	A			A	A	A	A		A
TPANIC_0136	putative outer membrane protein	158386	157235	G	nonsyn	CAG->CAT	T	T	T	T	T	T	T	T			T	T			T	T	T	T		T
TPANIC_0136	putative outer membrane protein	158414	157263	A	nonsyn	AAG->GAG																				G
TPANIC_0136	putative outer membrane protein	158415	157264	A	nonsyn	AAG->ACG	C	C	C	C	C	C	C	C			C	C
TPANIC_0136	putative outer membrane protein	158425	157274	G	nonsyn	TGG->TGT															T
TPANIC_0136	putative outer membrane protein	158426	157275	C	nonsyn	CTC->ATC	A	A	A	A	A	A	A	A			A	A								A
TPANIC_0136	putative outer membrane protein	158439	157288	G	nonsyn	GGC->GAC															A	A	A	A
TPANIC_0136	putative outer membrane protein	158448	157297	A	nonsyn	AAT->AGT				G							G	G
TPANIC_0136	putative outer membrane protein	158451	157300	A	nonsyn	AAT->AGT															G	G	G	G		C
TPANIC_0136	putative outer membrane protein	158453	157302	G	nonsyn	GGG->AGG																				A
TPANIC_0136	putative outer membrane protein	158454	157303	G	nonsyn	GGG->GCG															C	C	C	C		C
TPANIC_0136	putative outer membrane protein	158459	157308	T	nonsyn	TGC->GGC															G	G	G	G
TPANIC_0136	putative outer membrane protein	158465	157314	T	nonsyn	TGC->GGC															G	G	G	G
TPANIC_0136	putative outer membrane protein	158472	157321	G	nonsyn	GGA->GCA							C				C	C								C
TPANIC_0136	putative outer membrane protein	158480	157329	G	nonsyn	GGT->TGT															T	T	T	T		A
TPANIC_0136	putative outer membrane protein	158494	157343	G	syn	TCG->TCC						C	C				C	C								C
TPANIC_0136	putative outer membrane protein	158505	157354	C	nonsyn	TCG->TTG															T
TPANIC_0136	putative outer membrane protein	158514	157363	A	nonsyn	CAC->CGC																	G	G
TPANIC_0136	putative outer membrane protein	158515	157364	C	syn	CAC->CAT																	T	T
TPANIC_0136	putative outer membrane protein	158523	157372	T	nonsyn	CTC->CCC																				C
TPANIC_0136	putative outer membrane protein	158527	157376	G	syn	GTG->GTA																	A	A
TPANIC_0136	putative outer membrane protein	158532	157381	G	nonsyn	GGA->GCA							C				C	C
TPANIC_0136	putative outer membrane protein	158537	157386	A	nonsyn	ACG->TCG																	T	T
TPANIC_0136	putative outer membrane protein	158544	157393	A	nonsyn	AAT->AGT					G	G	G				G	G					G	G
TPANIC_0136	putative outer membrane protein	158546	157395	A	nonsyn	AAT->CAT															C	C
TPANIC_0136	putative outer membrane protein	158547	157396	A	nonsyn	AAT->ACT																				C
TPANIC_0136	putative outer membrane protein	158549	157398	G	nonsyn	GGG->AGG																				A
TPANIC_0136	putative outer membrane protein	158550	157399	G	nonsyn	GGG->GCG																				C
TPANIC_0136	putative outer membrane protein	158551	157400	G	syn	GGG->GGC																	C	C
TPANIC_0136	putative outer membrane protein	158553	157402	A	nonsyn	AAC->AGC																	G	G
TPANIC_0136	putative outer membrane protein	158568	157417	G	nonsyn	GGA->GCA					C		C				C	C
TPANIC_0136	putative outer membrane protein	158574	157423	G	nonsyn	GGG->GTG																	T	T
TPANIC_0136	putative outer membrane protein	158575	157424	G	syn	GGG->GGT																	T	T
TPANIC_0136	putative outer membrane protein	158576	157425	G	nonsyn	GGT->CGT																	C	C
TPANIC_0136	putative outer membrane protein	158579	157428	G	nonsyn	GGC->AGC																	A	A
TPANIC_0136	putative outer membrane protein	158580	157429	G	nonsyn	GGC->GTC																	T	T
TPANIC_0136	putative outer membrane protein	158582	157431	T	nonsyn	TCC->ACC																	A	A
TPANIC_0136	putative outer membrane protein	158585	157434	T	nonsyn	TCC->GCC																	G	G
TPANIC_0136	putative outer membrane protein	158586	157435	C	nonsyn	TCC->TAC																	A	A
TPANIC_0136	putative outer membrane protein	158590	157439	G	syn	TCG->TCC				C	C		C				C	C								C
TPANIC_0136	putative outer membrane protein	158618	157467	G	nonsyn	GTA->ATA				A							A	A			A	A	A	A		A
TPANIC_0136	putative outer membrane protein	158619	157468	T	nonsyn	GTA->GAA				A							A	A			A	A	A	A		C
TPANIC_0136	putative outer membrane protein	158622	157471	A	nonsyn	GAA->GGA																				G
TPANIC_0136	putative outer membrane protein	158624	157473	A	nonsyn	AAC->GAC		G	G	G		G	G	G			G	G			G	G	G	G		G
TPANIC_0136	putative outer membrane protein	158631	157480	A	nonsyn	GAC->GGC	G	G	G	G	G	G	G	G			G	G			G	G	G	G
TPANIC_0136	putative outer membrane protein	158649	157498	T	nonsyn	ATG->AGG	G	G	G	G	G	G	G	G			G	G								G
TPANIC_0136	putative outer membrane protein	158666	157515	G	nonsyn	GTG->TTG																				T
TPANIC_0136	putative outer membrane protein	158714	157563	C	nonsyn	CCG->TCG													T
TPANIC_0136	putative outer membrane protein	158715	157564	C	nonsyn	CCG->CAG															A	A	A	A
TPANIC_0136	putative outer membrane protein	158721	157570	A	nonsyn	CAG->CCG											C	C			C	C	C	C		C
TPANIC_0136	putative outer membrane protein	158774	157623	G	nonsyn	GAG->CAG	C	C	C	C	C	C	C	C			C	C
TPANIC_0136	putative outer membrane protein	158787	157636	C	nonsyn	GCT->GAT	A	A	A	A	A	A	A	A			A	A			A	A	A	A		A
TPANIC_0136	putative outer membrane protein	158796	157645	C	nonsyn	TCC->TTC	T	T	T	T	T	T	T	T			T	T
TPANIC_0136	putative outer membrane protein	158801	157650	T	nonsyn	TCC->CCC																				C
TPANIC_0136	putative outer membrane protein	158882	157731	G	nonsyn	GAC->AAC	A	A					A	A			A	A			A	A	A	A		A
TPANIC_0136	putative outer membrane protein	158884	157733	C	syn	GAC->GAT	T	T					T	T			T	T			T	T	T	T		T
TPANIC_0136	putative outer membrane protein	158885	157734	A	nonsyn	ACC->GCC	G	G					G	G			G	G			G	G	G	G		G
TPANIC_0136	putative outer membrane protein	158915	157764	C	nonsyn	CAG->TAG		T					T	T			T	T
TPANIC_0136	putative outer membrane protein	158916	157765	A	nonsyn	CAG->CCG		C					C	C			C	C
TPANIC_0136	putative outer membrane protein	158976	157825	C	nonsyn	GCG->GAG	A	A	A	A	A	A	A	A			A	A
TPANIC_0136	putative outer membrane protein	158989	157838	C	nonsyn	GAC->GAA															A	A	A	A		A
TPANIC_0136	putative outer membrane protein	159046	157895	C	syn	GGC->GGG															G	G	G	G		G
TPANIC_0136	putative outer membrane protein	159050	157899	A	nonsyn	AGT->CGT															C	C	C	C		C
TPANIC_0136	putative outer membrane protein	159052	157901	T	nonsyn	AGT->AGG															G	G	G	G		G
TPANIC_0136	putative outer membrane protein	159054	157903	G	nonsyn	CGG->CAG															A	A	A	A		A
TPANIC_0136	putative outer membrane protein	159064	157913	G	syn	GGG->GGA															A	A	A	A		A
TPANIC_0136	putative outer membrane protein	159067	157916	A	syn	GAA->GAG															G	G	G	G		G
TPANIC_0136	putative outer membrane protein	159083	157932	A	nonsyn	AAC->CAC															C	C	C	C		C
TPANIC_0136	putative outer membrane protein	159084	157933	A	nonsyn	AAC->AGC	G	G	G	G	G	G	G	G			G	G			G	G	G	G		G
TPANIC_0136	putative outer membrane protein	159089	157938	A	nonsyn	AGC->GGC															G	G	G	G		G
TPANIC_0136	putative outer membrane protein	159093	157942	G	nonsyn	GGT->GAT															A	A	A	A		A
TPANIC_0136	putative outer membrane protein	159102	157951	G	nonsyn	GGC->GAC									A
TPANIC_0136	putative outer membrane protein	159103	157952	C	syn	GGC->GGA									A
TPANIC_0136	putative outer membrane protein	159110	157959	A	nonsyn	ATG->CTG									C
TPANIC_0136	putative outer membrane protein	159111	157960	T	nonsyn	ATG->AAG															A	A	A	A		A
TPANIC_0136	putative outer membrane protein	159112	157961	G	nonsyn	ATG->ATA									A
TPANIC_0136	putative outer membrane protein	159116	157965	T	nonsyn	TTG->GTG									G
TPANIC_0136	putative outer membrane protein	159119	157968	A	nonsyn	AAA->GAA									G
TPANIC_0136	putative outer membrane protein	159123	157972	A	nonsyn	GAG->GGG									G
TPANIC_0136	putative outer membrane protein	159124	157973	G	nonsyn	GAG->GAC									C
TPANIC_0136	putative outer membrane protein	159127	157976	C	nonsyn	AGC->AGG									G
TPANIC_0136	putative outer membrane protein	159135	157984	A	nonsyn	CAC->CCC									C
TPANIC_0136	putative outer membrane protein	159145	157994	G	syn	CCG->CCA									A
TPANIC_0136	putative outer membrane protein	159147	157996	G	nonsyn	GGC->GAC	A	A	A	A	A	A	A	A			A	A	A		A	A	A	A		A
TPANIC_0136	putative outer membrane protein	159149	157998	C	nonsyn	CAG->GAG															G	G	G	G		G
TPANIC_0136	putative outer membrane protein	159151	158000	G	syn	CAG->CAA									A
TPANIC_0136	putative outer membrane protein	159153	158002	G	nonsyn	TGG->TCG									C
TPANIC_0136	putative outer membrane protein	159154	158003	G	nonsyn	TGG->TGT									T
TPANIC_0136	putative outer membrane protein	159155	158004	G	nonsyn	GGC->TGC									T
TPANIC_0136	putative outer membrane protein	159156	158005	G	nonsyn	GGC->GAC	A	A	A	A	A	A	A	A	A		A	A			A	A	A	A		A
TPANIC_0136	putative outer membrane protein	159157	158006	C	syn	GGC->GGT									T
TPANIC_0136	putative outer membrane protein	159159	158008	A	nonsyn	GAG->GGG									G
TPANIC_0136	putative outer membrane protein	159164	158013	A	nonsyn	AGC->TGC									T
TPANIC_0136	putative outer membrane protein	159183	158032	G	nonsyn	AGC->AAC															A	A	A	A		A
TPANIC_0136	putative outer membrane protein	159251	158100	G	nonsyn	GGC->AGC													A
TPANIC_0136	putative outer membrane protein	159261	158110	A	nonsyn	AAC->AGC															G	G	G	G		G
TPANIC_0136	putative outer membrane protein	159263	158112	G	nonsyn	GGT->AGT															A	A	A	A		A
TPANIC_0136	putative outer membrane protein	159267	158116	T	nonsyn	GTC->GGC															G	G	G	G		G
TPANIC_0136	putative outer membrane protein	159297	158146	A	nonsyn	AAC->AGC	G	G	G	G	G	G	G	G			G	G			G	G	G	G		G
TPANIC_0136	putative outer membrane protein	159302	158151	A	nonsyn	AGC->GGC															G	G	G	G
TPANIC_0136	putative outer membrane protein	159308	158157	T	nonsyn	TCC->ACC	A	A	A	A	A	A	A	A			A	A			A	A	A	A		A
TPANIC_0136	putative outer membrane protein	159309	158158	C	nonsyn	TCC->TTC												T
TPANIC_0136	putative outer membrane protein	159312	158161	G	nonsyn	AGC->AAC	A	A	A	A	A	A	A	A			A	A
TPANIC_0136	putative outer membrane protein	159317	158166	G	nonsyn	GGG->AGG											A	A
TPANIC_0136	putative outer membrane protein	159318	158167	G	nonsyn	GGG->GCG											C	C
TPANIC_0136	putative outer membrane protein	159320	158169	A	nonsyn	ACC->GCC											G	G
TPANIC_0136	putative outer membrane protein	159323	158172	A	nonsyn	AGC->GGC	G	G	G	G	G	G	G	G			G	G
TPANIC_0136	putative outer membrane protein	159374	158223	A	nonsyn	ACC->TCC	T	T	T	T	T	T	T	T			T	T
TPANIC_0136	putative outer membrane protein	159376	158225	C	syn	ACC->ACG	G	G	G	G	G	G	G	G			G	G
TPANIC_0897	Tpr protein K	976781	975173	T	nonsyn	AAC->CAC			G
intergenic	non-coding region	159665	158514	T	/	/															G		G	G		G
TPANIC_0139	Trk family potassium (K+) transporter, NAD+ binding protein	161059	159908	C	syn	GAG->GAA															T	T	T	T		T
TPANIC_0140	Trk family potassium (K+) transporter, membrane protein	161674	160523	C	syn	CTG->CTA															T	T	T	T		T
TPANIC_0140	Trk family potassium (K+) transporter, membrane protein	161704	160553	G	syn	TAC->TAT															A	A	A	A		A
TPANIC_0140	Trk family potassium (K+) transporter, membrane protein	162106	160955	A	syn	AGT->AGC															G	G	G	G		G
TPANIC_0140	Trk family potassium (K+) transporter, membrane protein	162403	161252	G	syn	CTC->CTT															A	A	A	A		A
TPANIC_0140	Trk family potassium (K+) transporter, membrane protein	162420	161269	G	nonsyn	CCG->TCG															A	A	A	A		A
TPANIC_0140	Trk family potassium (K+) transporter, membrane protein	162488	161337	G	nonsyn	ACG->ATG															A	A	A	A		A
TPANIC_0140	Trk family potassium (K+) transporter, membrane protein	162676	161525	T	syn	CCA->CCG															C	C	C	C		C
intergenic	non-coding region	163056	161905	G	/	/															A	A	A	A		A
TPANIC_0143	ABC superfamily ATP binding cassette transporter, membrane protein	164647	163496	G	nonsyn	GCA->GTA																A
TPANIC_0143	ABC superfamily ATP binding cassette transporter, membrane protein	165308	164157	C	nonsyn	GCA->ACA															T	T	T	T		T
TPANIC_0143	ABC superfamily ATP binding cassette transporter, membrane protein	165509	164358	T	nonsyn	ATC->GTC															C	C	C	C		C
TPANIC_0143	ABC superfamily ATP binding cassette transporter, membrane protein	165689	164538	G	nonsyn	CTC->TTC															A	A	A	A		A
TPANIC_0143	ABC superfamily ATP binding cassette transporter, membrane protein	165725	164574	T	nonsyn	ACT->GCT															C	C	C	C		C
TPANIC_0144	thiamine ABC superfamily ATP binding cassette transporter, binding protein	166710	165559	T	nonsyn	CAG->CGG																				C
TPANIC_0144	thiamine ABC superfamily ATP binding cassette transporter, binding protein	166877	165726	G	syn	AGC->AGT															A	A	A	A		A
intergenic	non-coding region	166957	165806	G	/	/															A	A	A	A		A
TPANIC_0145	long-chain-fatty-acid--CoA ligase	167191	166040	T	nonsyn	ATT->ACT															C	C	C	C		C
TPANIC_0145	long-chain-fatty-acid--CoA ligase	167564	166413	G	syn	GCG->GCT															T	T	T	T		T
TPANIC_0145	long-chain-fatty-acid--CoA ligase	168827	167676	A	syn	GCA->GCG															G	G	G	G		G
intergenic	non-coding region	169148	167997	G	/	/															A	A	A	A		A
TPANIC_0897	Tpr protein K	976746	975138	G	nonsyn	AAC->AAG	C
intergenic	non-coding region	170219	169068	A	/	/															G	G	G	G		G
TPANIC_0147	glycosyl hydrolase family protein	171351	170200	A	syn	CAT->CAC															G	G	G	G		G
TPANIC_0147	glycosyl hydrolase family protein	171515	170364	A	nonsyn	TTC->CTC	G	G	G	G	G	G	G	G			G	G	G		G	G	G	G		G
TPANIC_0147	glycosyl hydrolase family protein	171732	170581	G	syn	CCC->CCT															A	A	A	A		A
TPANIC_0147	glycosyl hydrolase family protein	172234	171083	T	nonsyn	GAA->GGA															C	C	C	C		C
TPANIC_0148	putative membrane protein	172453	171302	T	nonsyn	ATC->GTC															C	C	C	C		C
TPANIC_0149	putative membrane protein	173238	172087	T	nonsyn	ACC->GCC															C	C	C	C		C
TPANIC_0151	putative NADH dehydrogenase (ubiquinone), subunit RnfD	174328	173177	G	nonsyn	GCG->GTG															A	A	A	A		A
TPANIC_0152	putative NADH dehydrogenase (ubiquinone), subunit RnfC	175535	174384	C	nonsyn	TGT->TCT															G	G	G	G		G
TPANIC_0152	putative NADH dehydrogenase (ubiquinone), subunit RnfC	176287	175136	C	syn	GCG->GCT																		A
TPANIC_0155	M23B subfamily peptidase	178786	177635	G	nonsyn	AAG->AAT															T	T	T	T		T
TPANIC_0160	proline--tRNA ligase	182682	181531	C	nonsyn	CGC->CAC																				T
intergenic	non-coding region	184436	183285	C	/	/															T	T	T	T		T
intergenic	non-coding region	184460	183309	C	/	/																				T
TPANIC_0164	iron (Fe2+)/zinc (Zn2+)/manganese (Mn2+) ABC superfamily ATP binding cassette transporter, ABC protein	187064	185912	A	syn	AAA->AAG															G	G	G	G		G
TPANIC_0164	iron (Fe2+)/zinc (Zn2+)/manganese (Mn2+) ABC superfamily ATP binding cassette transporter, ABC protein	187073	185921	A	syn	CGA->CGG															G	G	G	G		G
TPANIC_0164	iron (Fe2+)/zinc (Zn2+)/manganese (Mn2+) ABC superfamily ATP binding cassette transporter, ABC protein	187162	186010	C	nonsyn	TCG->TTG															T	T	T	T		T
TPANIC_0164	iron (Fe2+)/zinc (Zn2+)/manganese (Mn2+) ABC superfamily ATP binding cassette transporter, ABC protein	187177	186025	T	nonsyn	CTT->CGT															G	G	G	G		G
TPANIC_0165	iron (Fe2+)/zinc (Zn2+)/manganese (Mn2+) ABC superfamily ATP binding cassette transporter, membrane protein	188085	186933	G	syn	CTG->CTT																				T
TPANIC_0170	nucleoside phosphorylase	191995	190843	C	syn	AGC->AGT															T	T	T	T		T
TPANIC_0178	hypothetical protein	197405	196255	A	syn	GAT->GAC	G	G	G	G	G	G	G	G			G	G
TPANIC_0179	hypothetical protein	198040	196890	G	syn	GCC->GCT	A	A	A	A	A	A	A	A			A	A
TPANIC_0179	hypothetical protein	198145	196995	T	nonsyn	GAA->GAC	G	G	G	G	G	G	G	G			G	G
TPANIC_0179	hypothetical protein	198186	197036	C	nonsyn	GCC->ACC	T	T	T	T	T	T	T	T			T	T
TPANIC_0179	hypothetical protein	198269	197119	T	nonsyn	GAT->GGT	C	C	C	C	C	C	C	C			C	C
TPANIC_0179	hypothetical protein	198334	197184	A	syn	ACT->ACC	G	G	G	G	G	G	G	G			G	G
TPANIC_0179	hypothetical protein	198352	197202	T	syn	GTA->GTG	C	C	C	C	C	C	C	C			C	C
TPANIC_0179	hypothetical protein	198396	197246	C	nonsyn	GAG->AAG	T	T	T	T	T	T	T	T			T	T
TPANIC_0179	hypothetical protein	198428	197278	C	nonsyn	GGG->GAG	T	T	T	T	T	T	T	T			T	T			T
TPANIC_0179	hypothetical protein	199508	198358	T	nonsyn	CAC->CGC																				C
TPANIC_0179	hypothetical protein	199548	198398	A	syn	TTG->CTG																				G
TPANIC_0180	hypothetical protein	199707	198557	A	nonsyn	CTT->CCT																				G
TPANIC_0185	putative signal peptidase I	202251	201101	A	syn	TCA->TCG													G
TPANIC_0185	putative signal peptidase I	202410	201260	T	syn	GTT->GTC													C
TPANIC_0186	coproporphyrinogen dehydrogenase	203781	202631	G	syn	GGG->GGT																				T
TPANIC_0186	coproporphyrinogen dehydrogenase	203897	202747	A	nonsyn	GAA->GGA																				G
TPANIC_0187	elongation factor EF1A	204447	203297	G	syn	TCG->TCA															A	A	A	A		A
TPANIC_0188	ribosomal protein S10	205952	204802	T	syn	TCT->TCC															C	C	C	C		C
TPANIC_0189	ribosomal protein L3	206684	205534	G	nonsyn	GGT->GAT															A
TPANIC_0190	ribosomal protein L4	207228	206078	G	nonsyn	AGG->AAG															A	A	A	A		A
TPANIC_0194	ribosomal protein L22	209019	207869	C	nonsyn	CCG->TCG															T	T	T	T
TPANIC_0196	ribosomal protein L16	210380	209230	A	nonsyn	AAG->AGG																	G
intergenic	non-coding region	210416	209266	G	/	/															A	A	A	A		A
TPANIC_0197	putative ribosomal protein L29	210583	209433	C	nonsyn	GCG->GTG															T	T	T	T		T
TPANIC_0198	ribosomal protein S17	210747	209597	A	nonsyn	AAG->AGG															G	G	G	G
TPANIC_0200	ribosomal protein L24	211447	210297	A	nonsyn	AAG->GAG																		G
TPANIC_0205	ribosomal protein L18	213681	212531	A	syn	GCA->GCG															G	G	G	G		G
TPANIC_0206	ribosomal protein S5	213742	212592	A	nonsyn	GAC->GGC													G
TPANIC_0206a	ribosomal protein L30	214279	213129	T	syn	GGT->GGC															C	C	C	C		C
TPANIC_0207	ribosomal protein L15	214725	213575	C	syn	GGC->GGA															A	A	A	A		A
TPANIC_0208	Sec family Type I general secretory pathway protein SecY	215515	214365	A	syn	GAA->GAG															G	G	G	G		G
TPANIC_0208	Sec family Type I general secretory pathway protein SecY	216009	214859	G	nonsyn	GGG->GCG															C	C	C	C		C
TPANIC_0212	DNA-directed RNA polymerase subunit alpha	217970	216819	G	nonsyn	GTA->CTA															C	C	C	C
TPANIC_0216	chaperone DnaK	219939	218788	A	syn	TCA->TCG															G	G	G	G		G
intergenic	non-coding region	221806	220655	G	/	/															A	A	A	A		A
TPANIC_0218	putative sigma factor regulatory protein	223856	222704	C	syn	GAC->GAT																				T
TPANIC_0219	putative sigma factor regulatory protein	224901	223749	A	nonsyn	AGG->GGG																G
TPANIC_0219	putative sigma factor regulatory protein	226059	224907	G	nonsyn	GAA->AAA																A
TPANIC_0221	serine-type D-Ala-D-Ala carboxypeptidase	227706	226553	G	nonsyn	CGT->CAT															A	A	A	A		A
intergenic	non-coding region	228622	227468	G	/	/															A	A	A	A		A
intergenic	non-coding region	230160	229006	A	/	/																				G
intergenic	non-coding region	230176	229022	A	/	/																				C
intergenic	non-coding region	230179	229025	C	/	/																				T
intergenic	non-coding region	230184	229030	C	/	/																				T
intergenic	non-coding region	230196	229042	G	/	/																				A
intergenic	non-coding region	230235	229081	G	/	/															A	A	A	A		A
intergenic	non-coding region	230239	229085	G	/	/																				A
intergenic	non-coding region	230241	229087	C	/	/																				T
intergenic	non-coding region	230243	229089	T	/	/																				C
intergenic	non-coding region	230247	229093	T	/	/																				C
intergenic	non-coding region	230252	229098	A	/	/																				T
intergenic	non-coding region	230259	229105	G	/	/																				A
intergenic	non-coding region	230295	229141	T	/	/															G	G	G	G		G
intergenic	non-coding region	230322	229168	G	/	/																				A
TPANIC_0225	putative membrane protein	230803	229649	G	nonsyn	GGA->GAA															A	A	A	A		A
TPANIC_0225	putative membrane protein	231000	229846	G	nonsyn	GTC->ATC																				A
TPANIC_0225	putative membrane protein	231001	229847	T	nonsyn	GTC->GCC																				C
intergenic	non-coding region	231169	230015	A	/	/															G	G	G	G
intergenic	non-coding region	232636	231481	G	/	/																				A
intergenic	non-coding region	232920	231765	T	/	/												G				G	G	G		G
intergenic	non-coding region	232922	231767	G	/	/												A				A	A	A		A
intergenic	non-coding region	232930	231775	G	/	/												A				A	A	A		A
intergenic	non-coding region	232931	231776	T	/	/												C				C	C	C		C
intergenic	non-coding region	232935	231780	T	/	/												C				C	C	C		C
intergenic	non-coding region	232944	231789	T	/	/												G				G	G	G		G
intergenic	non-coding region	232945	231790	T	/	/												G				G	G	G		G
intergenic	non-coding region	232948	231793	C	/	/												T				T	T	T		T
intergenic	non-coding region	232953	231798	A	/	/												T				T	T	T		T
intergenic	non-coding region	232957	231802	A	/	/												C				C	C	C		C
intergenic	non-coding region	232967	231812	T	/	/												C				C	C	C		C
intergenic	non-coding region	232968	231813	A	/	/												C				C	C	C		C
intergenic	non-coding region	232969	231814	G	/	/												C				C	C	C		C
intergenic	non-coding region	232970	231815	T	/	/												C				C	C	C		C
intergenic	non-coding region	232972	231817	C	/	/												T				T	T	T		T
intergenic	non-coding region	232974	231819	A	/	/												T				T	T	T		T
intergenic	non-coding region	232978	231823	T	/	/												C				C	C	C		C
intergenic	non-coding region	232980	231825	A	/	/												G				G	G	G		G
intergenic	non-coding region	232981	231826	T	/	/												G				G	G	G		G
intergenic	non-coding region	232982	231827	C	/	/												A				A	A	A		A
intergenic	non-coding region	233558	232403	G	/	/																		A
intergenic	non-coding region	233866	232711	G	/	/															A	A	A	A		A
intergenic	non-coding region	235204	234049	A	/	/											G
TPANIC_0226	putative membrane protein	236391	235236	A	nonsyn	TTC->CTC															G	G	G	G		G
TPANIC_0226	putative membrane protein	236433	235278	A	nonsyn	TAC->CAC																				G
TPANIC_0227	putative cobalt (Co2+) ABC superfamily ATP binding cassette transporter, ABC protein	236991	235836	A	nonsyn	CTC->CGC															C	C	C	C		C
TPANIC_0227	putative cobalt (Co2+) ABC superfamily ATP binding cassette transporter, ABC protein	237139	235984	T	nonsyn	ACC->GCC															C	C	C	C
intergenic	non-coding region	237746	236591	T	/	/	G	G	G	G	G	G	G	G			G	G			G	G	G	G		G
TPANIC_0228	BioY protein	237860	236705	A	syn	CTT->CTC									G
TPANIC_0228	BioY protein	238407	237252	A	nonsyn	CTG->CCG															G	G	G	G		G
TPANIC_0228	BioY protein	238410	237255	G	nonsyn	ACA->ATA															A	A	A	A		A
TPANIC_0228	BioY protein	238412	237257	G	syn	GTC->GTT															A	A	A	A		A
TPANIC_0229	uracil DNA glycosylase	239110	237955	C	syn	GCC->GCG															G	G	G	G		G
TPANIC_0230	DNA replication factor Y	240069	238914	T	nonsyn	TGC->CGC	C	C	C	C	C	C	C	C			C	C	C		C	C	C	C		C
intergenic	non-coding region	242292	241137	G	/	/															A	A	A	A		A
intergenic	non-coding region	242339	241184	T	/	/															C	C	C	C		C
TPANIC_0233	anti sigma factor antagonist	242666	241511	G	nonsyn	AGG->AAG	A	A	A	A	A	A	A	A			A	A	A		A	A	A	A		A
TPANIC_0236	transcription antitermination protein NusG	243890	242734	T	nonsyn	ATA->ACA																	C
TPANIC_0241	DNA-directed RNA polymerase subunit beta	246784	245628	G	nonsyn	AGG->AAG															A	A	A	A		A
TPANIC_0241	DNA-directed RNA polymerase subunit beta	247468	246312	C	nonsyn	GCG->GTG															T	T	T	T		T
TPANIC_0241	DNA-directed RNA polymerase subunit beta	247859	246703	C	syn	CGC->CGT																				T
TPANIC_0242	DNA-directed RNA polymerase subunit beta prime	250769	249613	G	syn	GAG->GAA															A	A	A	A		A
TPANIC_0242	DNA-directed RNA polymerase subunit beta prime	254173	253017	G	nonsyn	CGG->CAG															A	A	A	A
TPANIC_0242	DNA-directed RNA polymerase subunit beta prime	254392	253236	G	nonsyn	CGG->CAG																	A
TPANIC_0242	DNA-directed RNA polymerase subunit beta prime	254507	253351	G	syn	GCG->GCA																		A
TPANIC_0243	ribosomal protein S12	255011	253855	C	syn	CGC->CGG															G	G	G	G		G
TPANIC_0245	hypothetical protein	258605	257449	A	nonsyn	AGT->TGT																		T
TPANIC_0245	hypothetical protein	258741	257585	G	nonsyn	GGG->GAG												A
intergenic	non-coding region	262198	261042	G	/	/															A	A	A	A		A
TPANIC_0252	apolipoprotein N-acyltransferase	264881	263726	T	nonsyn	GTT->GCT	C	C	C	C	C	C	C	C			C	C	C		C	C	C	C		C
TPANIC_0252	apolipoprotein N-acyltransferase	265114	263959	G	nonsyn	GGT->AGT															A	A	A	A		A
TPANIC_0252	apolipoprotein N-acyltransferase	265251	264096	C	syn	ATC->ATT																				T
TPANIC_0253	hypothetical protein	266049	264894	C	nonsyn	CAT->TAT																				T
TPANIC_0254	transcription termination factor Rho	267834	266679	A	nonsyn	AAT->AGT												G
intergenic	non-coding region	268347	267192	C	/	/															T	T	T	T		T
TPANIC_0257	glycerophosphodiester phosphodiesterase	269923	268768	A	syn	CAA->CAG															G	G	G	G		G
TPANIC_0258	hypothetical protein	271107	269952	T	nonsyn	AAC->CAC	G	G	G	G		G	G	G			G	G	G		G	G	G	G		G
TPANIC_0258	hypothetical protein	271108	269953	T	syn	ACA->ACG	C	C	C	C		C	C	C			C	C	C		C	C	C	C		C
TPANIC_0258	hypothetical protein	271114	269959	T	syn	ACA->ACG																	C
TPANIC_0259	hypothetical protein	271754	270599	A	nonsyn	AAG->AGG															G	G	G	G		G
TPANIC_0260	hypothetical protein	272573	271418	G	syn	ACC->ACG																				C
TPANIC_0260	hypothetical protein	272957	271802	T	syn	GGA->GGG															C	C	C	C		C
TPANIC_0260	hypothetical protein	273183	272028	T	nonsyn	TAC->TGC															C	C	C	C
TPANIC_0261	cyclic nucleotide-binding protein	273482	272327	A	nonsyn	ACG->GCG															G	G	G	G		G
TPANIC_0261	cyclic nucleotide-binding protein	273589	272434	T	syn	GTT->GTC															C	C	C	C		C
TPANIC_0261	cyclic nucleotide-binding protein	274198	273043	C	syn	GCC->GCT															T	T	T	T		T
TPANIC_0262	cyclic nucleotide-binding protein	275075	273920	G	nonsyn	TGG->TGT															T	T	T	T		T
TPANIC_0265	LIVCS family branched chain amino acid:cation symporter	278438	277282	T	nonsyn	AGC->GGC															C	C	C	C		C
TPANIC_0265	LIVCS family branched chain amino acid:cation symporter	278740	277584	G	nonsyn	CCC->CTC	A	A	A	A	A	A	A	A		A	A	A	A		A	A	A	A		A
intergenic	non-coding region	279604	278448	A	/	/															G	G	G	G
intergenic	non-coding region	281071	279915	G	/	/																				A
intergenic	non-coding region	281354	280198	G	/	/												T				T	T	T		T
intergenic	non-coding region	281356	280200	A	/	/												G				G	G	G		G
intergenic	non-coding region	281364	280208	A	/	/												G				G	G	G		G
intergenic	non-coding region	281365	280209	C	/	/												T				T	T	T		T
intergenic	non-coding region	281369	280213	C	/	/												T				T	T	T		T
intergenic	non-coding region	281379	280223	G	/	/												T				T	T	T		T
intergenic	non-coding region	281380	280224	G	/	/												T				T	T	T		T
intergenic	non-coding region	281383	280227	T	/	/												C				C	C	C		C
intergenic	non-coding region	281393	280237	T	/	/												A				A	A	A		A
intergenic	non-coding region	281398	280242	C	/	/												A				A	A	A		A
intergenic	non-coding region	281411	280255	C	/	/												T				T	T	T		T
intergenic	non-coding region	281412	280256	C	/	/												A				A	A	A		A
intergenic	non-coding region	281413	280257	C	/	/												G				G	G	G		G
intergenic	non-coding region	281414	280258	C	/	/												T				T	T	T		T
intergenic	non-coding region	281416	280260	T	/	/												C				C	C	C		C
intergenic	non-coding region	281418	280262	T	/	/												A				A	A	A		A
intergenic	non-coding region	281422	280266	C	/	/												T				T	T	T		T
intergenic	non-coding region	281425	280269	G	/	/												A				A	A	A		A
intergenic	non-coding region	281426	280270	G	/	/												T				T	T	T		T
intergenic	non-coding region	281427	280271	A	/	/												C				C	C	C		C
intergenic	non-coding region	282003	280847	G	/	/																		A
intergenic	non-coding region	282311	281155	G	/	/															A	A	A	A		A
intergenic	non-coding region	283649	282493	A	/	/											G
TPANIC_0268	hypothetical protein	285096	283940	C	nonsyn	CGG->GGG															G	G	G	G		G
TPANIC_0269	putative MiaB tRNA modification protein	286780	285624	A	nonsyn	GAA->GGA															G	G	G	G
TPANIC_0269	putative MiaB tRNA modification protein	287072	285916	T	syn	CGT->CGC															C	C	C	C		C
TPANIC_0270	polynucleotide adenylyltransferase	288243	287087	T	syn	GCT->GCA															A	A	A	A		A
TPANIC_0273	putative membrane protein	291054	289898	A	syn	GTA->GTG																				G
TPANIC_0276	putative RNA methyltransferase	292955	291799	T	syn	ACA->ACG															C
TPANIC_0279	bifunctional cytidylate kinase/ribosomal protein S1	295415	294258	G	nonsyn	GAG->AAG													A
TPANIC_0279	bifunctional cytidylate kinase/ribosomal protein S1	295416	294259	A	nonsyn	GAG->GGG													G		G	G	G	G
TPANIC_0279	bifunctional cytidylate kinase/ribosomal protein S1	296094	294937	T	nonsyn	TTA->TCA																C
TPANIC_0897	Tpr protein K	976741	975133	G	nonsyn	CCA->CAA			T										T
intergenic	non-coding region	298046	296889	A	/	/															G	G	G	G		G
TPANIC_0286	hypothetical protein	302121	300962	G	nonsyn	GGT->AGT	A	A	A	A	A	A	A	A			A	A			A	A	A	A		A
TPANIC_0288	hypothetical protein	302720	301561	G	nonsyn	GAC->AAC															A	A	A	A		A
TPANIC_0290	HAD superfamily hydrolase	305521	304363	G	syn	GTG->GTA															A	A	A	A		A
TPANIC_0290	HAD superfamily hydrolase	305733	304575	C	nonsyn	ACG->AGG																				G
TPANIC_0293	hypothetical protein	308021	306863	G	syn	AGG->AGA															A	A	A	A
TPANIC_0294	ribose-phosphate diphosphokinase	308778	307620	C	syn	AAC->AAT															T	T	T	T		T
TPANIC_0296	putative dephospho-CoA kinase	310882	309724	T	syn	TAT->TAC															C	C	C	C		C
TPANIC_0297	hypothetical protein	312085	310927	T	nonsyn	TGG->AGG	A	A	A	A		A	A	A			A	A
TPANIC_0297	hypothetical protein	312087	310929	G	nonsyn	TGG->TGT	T	T	T	T		T	T	T			T	T
TPANIC_0297	hypothetical protein	312093	310935	G	syn	AAG->AAA															A	A	A	A		A
TPANIC_0300	sugar ABC superfamily ATP binding cassette transporter, ABC protein	313465	312307	A	nonsyn	GAT->GGT															G	G	G	G		G
TPANIC_0300	sugar ABC superfamily ATP binding cassette transporter, ABC protein	313646	312487	T	syn	CAT->CAC															C	C	C	C		C
TPANIC_0300	sugar ABC superfamily ATP binding cassette transporter, ABC protein	314485	313326	A	nonsyn	GAT->GGT	G	G	G	G	G	G	G	G		G	G	G	G		G	G	G	G		G
TPANIC_0303	DNA mismatch repair protein MutL	317588	316429	C	syn	CAG->CAA															T	T	T	T		T
TPANIC_0303	DNA mismatch repair protein MutL	319010	317851	T	syn	CTA->CTG															C	C	C	C		C
TPANIC_0303	DNA mismatch repair protein MutL	319012	317853	G	syn	CTA->TTA															A	A	A	A		A
TPANIC_0303	DNA mismatch repair protein MutL	319020	317861	G	nonsyn	GCT->GTT															A	A	A	A		A
TPANIC_0303	DNA mismatch repair protein MutL	319068	317909	G	nonsyn	GCG->GTG															A	A	A	A
TPANIC_0304	hypothetical protein	319087	317928	A	nonsyn	TAG->CAG																		G
TPANIC_0304	hypothetical protein	319089	317930	A	nonsyn	GTG->GCG															G	G	G	G		G
TPANIC_0304	hypothetical protein	319090	317931	C	nonsyn	GTG->TTG	A	A	A	A	A	A	A	A			A	A	A		A	A	A	A		A
TPANIC_0304	hypothetical protein	319108	317949	G	nonsyn	CCG->ACG															T	T	T	T		T
TPANIC_0304	hypothetical protein	319233	318074	T	nonsyn	CAC->CGC													C
TPANIC_0304	hypothetical protein	319251	318092	T	nonsyn	GAC->GGC													C
TPANIC_0304	hypothetical protein	319348	318189	A	syn	TTG->CTG															G	G	G	G		G
TPANIC_0304	hypothetical protein	319354	318195	T	nonsyn	ACC->GCC												C
TPANIC_0304	hypothetical protein	319394	318235	T	nonsyn	AAA->AAC															G	G	G	G		G
TPANIC_0304	hypothetical protein	319410	318251	A	nonsyn	ATG->AAG															T	T	T	T		T
TPANIC_0304	hypothetical protein	319416	318257	C	nonsyn	GGT->GAT															T	T	T	T		T
TPANIC_0304	hypothetical protein	319479	318320	A	nonsyn	CTG->CCG																		G
TPANIC_0304	hypothetical protein	320692	319533	C	nonsyn	GTT->ATT	T	T	T	T	T	T	T	T			T	T	T
TPANIC_0304	hypothetical protein	320834	319675	T	syn	TTA->TTG	C	C	C	C	C	C	C	C			C	C	C
TPANIC_0304	hypothetical protein	320912	319753	T	nonsyn	ATA->ATG													C
TPANIC_0304	hypothetical protein	320968	319809	G	nonsyn	CCG->TCG													A
TPANIC_0304	hypothetical protein	321210	320051	C	nonsyn	GGT->GAT																		T
TPANIC_0304	hypothetical protein	321304	320145	T	nonsyn	AAT->GAT															C	C	C	C		C
TPANIC_0304	hypothetical protein	322181	321022	C	nonsyn	TTG->TTT															A	A	A	A		A
intergenic	non-coding region	323892	322733	T	/	/															C	C	C	C
TPANIC_0306	ribosomal protein S4	324206	323047	T	nonsyn	TTT->CTT																				C
TPANIC_0308	putative polar amino acid ABC superfamily ATP binding cassette transporter, binding protein	326158	324999	A	syn	TTA->TTG															G	G	G	G		G
TPANIC_0308	putative polar amino acid ABC superfamily ATP binding cassette transporter, binding protein	326463	325304	C	nonsyn	GCG->GTG																				T
TPANIC_0309	putative polar amino acid ABC superfamily ATP binding cassette transporter, binding protein	327005	325846	G	nonsyn	CGT->CAT															A
TPANIC_0309	putative polar amino acid ABC superfamily ATP binding cassette transporter, binding protein	327063	325904	C	syn	GCC->GCT													T
TPANIC_0309	putative polar amino acid ABC superfamily ATP binding cassette transporter, binding protein	327426	326267	G	syn	CCG->CCA	A	A	A	A	A	A	A	A			A	A
TPANIC_0310	putative single-stranded DNA-binding protein	327602	326443	T	nonsyn	TCG->CCG	C	C	C	C	C	C	C	C			C	C			C	C	C	C		C
TPANIC_0310	putative single-stranded DNA-binding protein	327666	326507	T	nonsyn	GTG->GCG	C	C	C	C	C	C	C	C			C	C			C	C	C	C		C
TPANIC_0313	Tpr protein E	330491	329332	C	nonsyn	CTT->TTT															T	T	T	T		T
TPANIC_0313	Tpr protein E	330492	329333	T	nonsyn	CTT->CCT															C	C	C	C		C
TPANIC_0313	Tpr protein E	330624	329465	G	nonsyn	CGA->CAA															A	A	A	A		A
TPANIC_0313	Tpr protein E	330635	329476	G	nonsyn	GAG->AAG															A	A	A	A		A
TPANIC_0897	Tpr protein K	976732	975124	A	nonsyn	GTA->GCA			G										G
TPANIC_0897	Tpr protein K	976729	975121	G	nonsyn	ACC->AAC			T										T
TPANIC_0897	Tpr protein K	976728	975120	G	syn	ACC->ACT						A
TPANIC_0897	Tpr protein K	976726	975118	G	nonsyn	CCC->CAC			T										T
TPANIC_0897	Tpr protein K	976603	974995	T	nonsyn	CAA->CGA	C
TPANIC_0897	Tpr protein K	976597	974989	C	nonsyn	CGA->CCA	G			G									G			G
TPANIC_0317	Tpr protein G	334483	333324	G	nonsyn	GCA->GTA	A	A	A	A	A	A	A	A			A	A
TPANIC_0319	sugar ABC superfamily ATP binding cassette transporter, membrane protein	335986	334828	A	syn	AGA->AGG															G	G	G	G		G
TPANIC_0319	sugar ABC superfamily ATP binding cassette transporter, membrane protein	336221	335063	A	nonsyn	AGC->CGC	C	C	C	C	C	C	C	C			C	C	C		C	C	C	C		C
TPANIC_0319	sugar ABC superfamily ATP binding cassette transporter, membrane protein	336276	335118	G	nonsyn	GGG->GAG															A	A	A	A		A
TPANIC_0321	sugar ABC superfamily ATP binding cassette transporter, ABC protein	337595	336437	G	nonsyn	GAG->AAG															A
TPANIC_0321	sugar ABC superfamily ATP binding cassette transporter, ABC protein	337786	336628	T	syn	CCT->CCC															C	C	C	C		C
TPANIC_0321	sugar ABC superfamily ATP binding cassette transporter, ABC protein	338109	336951	G	nonsyn	TGG->TCG													C		C	C	C	C		C
TPANIC_0324	putative outer membrane protein	341572	340414	C	nonsyn	CCG->TCG																		T
TPANIC_0324	putative outer membrane protein	341896	340738	C	nonsyn	CGC->AGC																		A
TPANIC_0324	putative outer membrane protein	342694	341535	C	nonsyn	CTG->ATG																		A
TPANIC_0324	putative outer membrane protein	343817	342658	C	nonsyn	GCC->GTC																				T
TPANIC_0324	putative outer membrane protein	343861	342702	C	nonsyn	CCG->TCG																	T
TPANIC_0324	putative outer membrane protein	345221	344062	G	nonsyn	GGC->GAC																		A
TPANIC_0326	outer membrane protein	345704	344545	T	syn	TAT->TAC															C	C	C	C		C
TPANIC_0326	outer membrane protein	345859	344700	C	nonsyn	TCT->TTT																		T
TPANIC_0326	outer membrane protein	346317	345158	G	nonsyn	GGC->AGC															A	A	A	A
TPANIC_0326	outer membrane protein	346318	345159	G	nonsyn	GGC->GAC															A	A	A	A
TPANIC_0326	outer membrane protein	347027	345868	G	syn	GCG->GCA	A	A	A	A	A	A	A	A			A									A
TPANIC_0326	outer membrane protein	347031	345872	T	nonsyn	TCA->GCA	G	G	G	G	G	G	G	G			G									G
TPANIC_0326	outer membrane protein	347034	345875	T	nonsyn	TAC->AAC	A	A	A	A	A	A	A	A			A									A
TPANIC_0326	outer membrane protein	347035	345876	A	nonsyn	TAC->TGC																G
TPANIC_0326	outer membrane protein	347036	345877	C	nonsyn	TAC->TAA	A	A	A	A	A	A	A	A			A									A
TPANIC_0326	outer membrane protein	347061	345902	A	nonsyn	ACG->GCG	G	G	G	G		G	G	G			G									G
TPANIC_0326	outer membrane protein	347062	345903	C	nonsyn	ACG->ATG	T	T	T	T		T	T	T			T									T
TPANIC_0326	outer membrane protein	347068	345909	G	nonsyn	AGG->AAG	A	A	A	A	A	A	A	A			A									A
TPANIC_0326	outer membrane protein	347075	345916	G	nonsyn	CAG->CAC	C	C	C	C	C	C	C	C			C									C
TPANIC_0326	outer membrane protein	347083	345924	G	nonsyn	AGT->AAT	A	A	A	A	A	A	A	A			A									A
TPANIC_0326	outer membrane protein	347260	346101	T	nonsyn	CTG->CAG												A			A	A	A	A
TPANIC_0326	outer membrane protein	347400	346241	T	nonsyn	TTT->CTT																C
TPANIC_0326	outer membrane protein	347401	346242	T	nonsyn	TTT->TGT	G	G	G	G	G	G	G	G			G	G
TPANIC_0326	outer membrane protein	347545	346386	G	nonsyn	CGG->CTG															T
TPANIC_0326	outer membrane protein	347556	346397	G	nonsyn	GAA->AAA															A
TPANIC_0326	outer membrane protein	347559	346400	A	nonsyn	AAC->GAC																G
TPANIC_0326	outer membrane protein	347560	346401	A	nonsyn	AAC->AGC																	G
TPANIC_0326	outer membrane protein	347561	346402	C	syn	AAC->AAT															T	G	G	T
TPANIC_0326	outer membrane protein	347568	346409	G	nonsyn	GGC->AGC															A	A	A	A
TPANIC_0326	outer membrane protein	347807	346648	T	syn	AGT->AGC												C			C	C	C	C
TPANIC_0326	outer membrane protein	347822	346663	A	nonsyn	AGA->AGC	C	C	C	C	C	C	C	C			C		T							C
TPANIC_0326	outer membrane protein	347824	346665	C	nonsyn	ACC->AGC													G
TPANIC_0326	outer membrane protein	347825	346666	C	syn	ACC->ACT													T
TPANIC_0326	outer membrane protein	347827	346668	C	nonsyn	ACC->AGC													G
TPANIC_0326	outer membrane protein	347928	346769	C	nonsyn	CCC->GCC												G			G	G	G	G
TPANIC_0326	outer membrane protein	347955	346796	A	nonsyn	AAT->GAT	G	G	G	G	G	G	G	G			G
TPANIC_0328	DNA mismatch repair protein MutS	349115	347956	G	syn	GAG->GAA																	A
TPANIC_0329	glycine hydroxymethyltransferase	351776	350617	T	syn	TTT->TTC															C	C	C	C		C
TPANIC_0330	AAA family ATPase	353174	352016	C	syn	CGG->CGA															T	T	T	T		T
TPANIC_0330	AAA family ATPase	353352	352194	T	nonsyn	AAT->AGT	C	C	C	C	C	C	C	C			C	C	C		C	C	C	C		C
TPANIC_0330	AAA family ATPase	353649	352491	C	nonsyn	GGG->GAG													T
TPANIC_0330	AAA family ATPase	353672	352514	C	syn	TCG->TCA															T	T	T	T		T
TPANIC_0330	AAA family ATPase	354422	353264	A	syn	AAT->AAC															G	G	G	G
intergenic	non-coding region	354963	353805	G	/	/	A	A	A	A	A	A	A	A			A	A
TPANIC_0333	hypothetical protein	357127	355969	G	nonsyn	GTA->ATA													A
TPANIC_0335	putative membrane protein	358751	357593	G	nonsyn	CGC->TGC															A	A	A	A		A
TPANIC_0335	putative membrane protein	358799	357641	T	nonsyn	ACT->GCT															C	C	C	C		C
TPANIC_0336	DNA-T family bacterial competence-related DNA transformation transporter	360466	359308	A	nonsyn	AGT->GGT															G	G	G	G		G
TPANIC_0341	UDP-N-acetylmuramate--L-alanine ligase	365940	364782	A	nonsyn	ACT->GCT															G	G	G	G		G
intergenic	non-coding region	367614	366456	T	/	/															C	C	C	C		C
TPANIC_0344	transcription-repair coupling factor	367861	366703	A	nonsyn	ATC->ACC																	G
TPANIC_0344	transcription-repair coupling factor	367977	366819	A	syn	TAT->TAC																G
TPANIC_0344	transcription-repair coupling factor	368014	366856	G	nonsyn	ACG->ATG															A	A	A	A		A
TPANIC_0344	transcription-repair coupling factor	370050	368892	A	syn	CAT->CAC	G	G	G	G	G	G	G	G			G	G	G		G	G	G	G		G
TPANIC_0344	transcription-repair coupling factor	370681	369523	T	nonsyn	CAG->CTG															A	A	A	A		A
TPANIC_0344	transcription-repair coupling factor	370688	369530	A	nonsyn	TTC->CTC															G	G	G	G		G
intergenic	non-coding region	372374	371216	T	/	/																		C
intergenic	non-coding region	372381	371223	C	/	/																		T
TPANIC_0346	hypothetical protein	372469	371311	A	nonsyn	ATA->ATG															G	G	G	G		G
TPANIC_0346	hypothetical protein	372472	371314	G	syn	GCG->GCA															A	A	A	A		A
TPANIC_0346	hypothetical protein	372485	371327	A	nonsyn	ACG->GCG															G	G	G	G		G
TPANIC_0346	hypothetical protein	372549	371391	G	nonsyn	CGC->CAC	A	A	A	A	A	A	A	A			A	A	A		A	A	A	A		A
TPANIC_0346	hypothetical protein	372734	371576	C	nonsyn	CGC->TGC																	T
TPANIC_0346	hypothetical protein	372813	371655	A	nonsyn	CAG->CGG																	G
TPANIC_0346	hypothetical protein	372899	371741	A	nonsyn	ATG->GTG	G	G	G	G	G	G	G	G			G	G			G	G	G	G		G
TPANIC_0346	hypothetical protein	372945	371787	C	nonsyn	ACA->ATA																		T
TPANIC_0346	hypothetical protein	372987	371829	A	nonsyn	CAC->CGC															G	G	G	G		G
TPANIC_0346	hypothetical protein	373022	371864	A	nonsyn	ACC->GCC															G	G	G	G		G
TPANIC_0346	hypothetical protein	373085	371927	C	nonsyn	CAG->GAG															G	G	G	G
intergenic	non-coding region	373319	372161	G	/	/																				A
TPANIC_0348	putative membrane protein	374505	373346	G	nonsyn	CCG->TCG													A
intergenic	non-coding region	375611	374452	A	/	/															G	G	G	G		G
TPANIC_0350	glutamate-5-semialdehyde dehydrogenase	376586	375428	C	nonsyn	CGT->TGT															T	T	T	T		T
TPANIC_0351	glutamate 5-kinase	377906	376748	T	nonsyn	CTG->CCG															C	C	C	C		C
intergenic	non-coding region	378996	377838	C	/	/													A		A	A	A	A		A
intergenic	non-coding region	380225	379067	A	/	/															G	G	G	G		G
TPANIC_0360	hypothetical protein	383999	382841	G	nonsyn	AGG->AAG															A	A	A	A		A
TPANIC_0362	ribosomal protein L28	385121	383963	A	syn	GTA->GTG																G
TPANIC_0364	chemotaxis protein CheW	388240	387082	A	nonsyn	AGT->GGT																				G
TPANIC_0364	chemotaxis protein CheW	388465	387307	C	nonsyn	CCC->TCC															T
TPANIC_0364	chemotaxis protein CheW	388756	387598	T	nonsyn	TCA->CCA															C	C	C	C		C
intergenic	non-coding region	390485	389327	C	/	/															G	G	G	G		G
intergenic	non-coding region	390580	389422	T	/	/															G	G	G	G		G
TPANIC_0897	Tpr protein K	976588	974980	G	nonsyn	GCA->GGA	C	C	C	C									C		C	C	C	C		C
TPANIC_0367	chromosome segregation ATPase	392620	391462	G	nonsyn	GTT->ATT															A	A	A	A		A
TPANIC_0367	chromosome segregation ATPase	392732	391574	A	nonsyn	CAT->CGT															G	G	G	G		G
TPANIC_0367	chromosome segregation ATPase	393091	391933	G	nonsyn	GCT->ACT																				A
TPANIC_0367	chromosome segregation ATPase	393276	392118	C	syn	CTC->CTT																				T
TPANIC_0369	hypothetical protein	394287	393129	C	nonsyn	CCG->CTG															T	T	T	T		T
TPANIC_0369	hypothetical protein	394728	393570	G	nonsyn	GGT->GAT															A	A	A	A		A
TPANIC_0369	hypothetical protein	395089	393931	G	syn	CGG->CGA															A	A	A	A		A
TPANIC_0369	hypothetical protein	395327	394169	C	nonsyn	CAA->AAA															A	A	A	A
TPANIC_0370	hypothetical protein	395945	394787	G	nonsyn	CGA->TGA															A	A	A	A		A
TPANIC_0371	4-(cytidine 5'-diphospho)-2-C-methyl-D-erythritol kinase	396410	395252	T	syn	CTT->CTC															C	C	C	C		C
TPANIC_0371	4-(cytidine 5'-diphospho)-2-C-methyl-D-erythritol kinase	396615	395457	G	nonsyn	GCC->ACC															A	A	A	A		A
TPANIC_0374	hypothetical protein	399280	398122	C	nonsyn	CGC->AGC															A	A	A	A		A
intergenic	non-coding region	402445	401287	T	/	/															C	C	C	C		C
intergenic	non-coding region	402763	401605	A	/	/															G	G	G	G		G
TPANIC_0379	Sec family Type I general secretory pathway protein SecA	403596	402436	C	nonsyn	GGC->AGC															T	T	T	T		T
TPANIC_0379	Sec family Type I general secretory pathway protein SecA	405392	404232	T	nonsyn	GAA->GGA															C	C	C	C		C
TPANIC_0379	Sec family Type I general secretory pathway protein SecA	406159	404999	C	syn	AAG->AAA															T	T	T	T		T
TPANIC_0381	putative inner membrane protein	408751	407589	G	nonsyn	GCG->GTG	A	A	A	A	A	A	A	A			A
TPANIC_0383	MraZ domain protein	409340	408179	A	nonsyn	AAC->AGC															G	G	G	G		G
TPANIC_0384	S-adenosyl-methyltransferase	409924	408763	G	nonsyn	CGA->CAA															A	A	A	A		A
intergenic	non-coding region	410922	409761	G	/	/																				A
TPANIC_0385	hypothetical protein	411274	410113	A	nonsyn	GAC->GGC																				G
TPANIC_0386	UDP-N-acetylmuramoyl-tripeptide--D-alanyl-D- alanine ligase	411993	410832	T	syn	TAT->TAC															C	C	C	C		C
TPANIC_0386	UDP-N-acetylmuramoyl-tripeptide--D-alanyl-D- alanine ligase	412440	411279	C	syn	GCC->GCT															T	T	T	T		T
TPANIC_0387	cell division protein FtsW	413262	412101	A	nonsyn	ATG->GTG	G	G	G	G	G	G	G	G			G	G	G		G	G	G	G
TPANIC_0389	cell division protein FtsA	414832	413671	G	nonsyn	GTT->ATT	A	A	A	A	A	A	A	A			A	A	A		A	A	A	A		A
TPANIC_0390	cell division protein FtsZ	416205	415044	G	syn	GCG->GCA																				A
TPANIC_0390	cell division protein FtsZ	416910	415749	A	syn	ACA->ACG															G	G	G	G		G
TPANIC_0394	DNA topoisomerase TopA	420488	419327	G	nonsyn	GCT->TCT															T	T	T	T		T
TPANIC_0394	DNA topoisomerase TopA	420682	419521	C	syn	CGC->CGT															T	T	T	T		T
TPANIC_0394	DNA topoisomerase TopA	421764	420603	T	nonsyn	TTT->TCT	C	C	C	C	C	C	C	C			C	C	C		C	C	C	C		C
TPANIC_0394	DNA topoisomerase TopA	421840	420679	A	syn	GTA->GTG															G	G	G	G		G
TPANIC_0394	DNA topoisomerase TopA	421942	420781	A	syn	GCA->GCG															G	G	G	G		G
TPANIC_0395	integrase/recombinase XerD	422144	420983	A	syn	GGA->GGG															G	G	G	G		G
TPANIC_0395	integrase/recombinase XerD	422248	421087	G	nonsyn	AGG->AAG															A	A	A	A		A
TPANIC_0396	flagellar basal-body rod protein FlgB	422994	421833	A	nonsyn	ATG->GTG															G	G	G	G		G
TPANIC_0398	flagellar hook-basal body protein FliE	424072	422912	C	nonsyn	GCA->GTA																				T
TPANIC_0399	IIISP family Type III (virulence-related) secretory pathway protein	424544	423384	T	syn	TTG->CTG																		C
TPANIC_0399	IIISP family Type III (virulence-related) secretory pathway protein	424834	423674	T	syn	ATT->ATC																				C
TPANIC_0400	flagellar motor switch protein FliG	427079	425919	C	syn	CGC->CGT															T	T	T	T		T
TPANIC_0401	IIISP family Type III (virulence-related) secretory pathway protein	427644	426484	A	nonsyn	CAC->CGC																G
TPANIC_0401	IIISP family Type III (virulence-related) secretory pathway protein	427708	426548	G	syn	GTG->GTC																				C
TPANIC_0402	IIISP family Type III (virulence-related) secretory pathway protein	428595	427435	C	nonsyn	CCT->CTT	T	T	T	T	T	T	T	T				T
TPANIC_0408	hypothetical protein	433167	432008	A	nonsyn	GAG->GGG															G	G	G	G		G
TPANIC_0408	hypothetical protein	433639	432480	C	nonsyn	AGC->AGA															A	A	A	A		A
TPANIC_0408	hypothetical protein	434848	433689	G	syn	CGG->CGA																A
TPANIC_0408	hypothetical protein	435466	434307	G	syn	AAG->AAA															A	A	A	A		A
TPANIC_0408	hypothetical protein	435853	434694	A	nonsyn	ATA->ATG	G	G	G	G	G	G	G	G			G	G	G		G	G	G	G		G
TPANIC_0410	RND superfamily resistance-nodulation-cell division protein:proton (H+) antiporter	437172	436011	T	syn	CTT->CTG															G	G	G	G		G
TPANIC_0411	RND superfamily resistance-nodulation-cell division protein:proton (H+) antiporter	438422	437261	A	syn	GTA->GTG															G	G	G	G		G
TPANIC_0411	RND superfamily resistance-nodulation-cell division protein:proton (H+) antiporter	439595	438434	G	syn	CGG->CGA															A	A	A	A
TPANIC_0414	AGCS family alanine or glycine:sodium (Na+) or proton (H+) symporter	442656	441495	A	nonsyn	AGT->GGT												G
TPANIC_0416	Sec family Type I general secretory pathway protein	444117	442955	A	nonsyn	GTA->GGA															C	C	C	C		C
intergenic	non-coding region	446887	445725	T	/	/															C	C	C	C		C
TPANIC_0418	galactokinase	447499	446337	C	syn	CAC->CAT															T
TPANIC_0418	galactokinase	448054	446892	G	syn	GCG->GCC															C	C	C	C
TPANIC_0421	hypothetical protein	449518	448357	T	syn	CTT->CTG													G		G	G	G	G		G
TPANIC_0422	hypothetical protein	451839	450678	C	nonsyn	CGC->TGC															T	T	T	T		T
TPANIC_0422	hypothetical protein	451853	450692	G	syn	CCG->CCA															A	A	A	A		A
TPANIC_0422	hypothetical protein	451955	450794	T	syn	CCT->CCC															C	C	C	C		C
TPANIC_0422	hypothetical protein	451972	450811	C	nonsyn	GCG->GTG															T	T	T	T		T
TPANIC_0425	hypothetical protein	454059	452897	G	syn	GTG->GTA																		A
TPANIC_0426	two-sector ATPase, V(1) subunit A	455591	454429	G	syn	GAG->GAA															A	A	A	A		A
TPANIC_0427	two-sector ATPase, V(1) subunit B	457229	456067	T	syn	CCT->CCC															C	C	C	C		C
TPANIC_0429	two-sector ATPase, V(0) subunit I	458131	456969	G	nonsyn	GTA->ATA															A	A	A	A		A
TPANIC_0429	two-sector ATPase, V(0) subunit I	458438	457276	C	nonsyn	CCC->CTC															T	T	T	T		T
TPANIC_0429	two-sector ATPase, V(0) subunit I	458445	457283	T	syn	GAT->GAC															C	C	C	C		C
TPANIC_0429	two-sector ATPase, V(0) subunit I	458946	457784	T	syn	ATT->ATC															C	C	C	C		C
TPANIC_0429	two-sector ATPase, V(0) subunit I	459711	458549	T	syn	TAT->TAC																				C
TPANIC_0430	two-sector ATPase, V(0) subunit K	459976	458814	T	nonsyn	TTT->CTT	C	C	C	C	C	C	C	C		C	C	C	C		C	C	C	C		C
TPANIC_0431	putative Baf family transcriptional regulator	460450	459288	A	nonsyn	ATT->GTT	G	G	G	G	G	G	G	G			G	G
TPANIC_0432	hypothetical protein	461594	460432	A	nonsyn	TAC->TGC															G	G	G	G		G
TPANIC_0433	acidic repeat protein	463422	461841	T	syn	GGT->GGC																				C
TPANIC_0433	acidic repeat protein	463425	461844	T	syn	CCT->CCC	C	C	C	C	C	C	C	C			C	C
TPANIC_0433	acidic repeat protein	463449	461868	G	syn	GCG->GCA																				A
intergenic	non-coding region	464116	462535	A	/	/																				G
TPANIC_0438	HAM1 protein	466049	464468	C	nonsyn	CTC->TTC															T
TPANIC_0439	chemotaxis protein CheW	466887	465306	G	syn	GTG->GTC															C	C	C	C		C
TPANIC_0441	putative inorganic polyphosphate/ATP-NAD kinase	468692	467111	A	nonsyn	ACT->GCT															G	G	G	G
TPANIC_0442	DNA repair protein RecN	470091	468510	C	syn	CTG->TTG															T
TPANIC_0442	DNA repair protein RecN	470668	469087	C	nonsyn	GCG->GTG																				T
TPANIC_0443	hypothetical protein	471391	469810	A	nonsyn	ACG->GCG	G	G	G	G	G	G	G	G		G	G	G	G		G	G	G	G		G
intergenic	non-coding region	472947	471366	C	/	/															T	T	T	T		T
TPANIC_0445	DJ-1 family protein	473520	471939	A	nonsyn	AAA->GAA															G	G	G	G		G
TPANIC_0446	(E)-4-hydroxy-3-methylbut-2-enyl-diphosphate synthase	474341	472760	G	nonsyn	GCT->ACT															A	A	A	A		A
TPANIC_0446	(E)-4-hydroxy-3-methylbut-2-enyl-diphosphate synthase	474902	473321	A	nonsyn	ATA->GTA															G	G	G	G		G
TPANIC_0447	hypothetical protein	475828	474247	C	nonsyn	CTC->TTC															T	T	T	T		T
TPANIC_0449	hypothetical protein	477634	476053	G	nonsyn	GTG->ATG	A	A	A	A	A	A	A	A			A	A
TPANIC_0450a	elongation factor EF2	479341	477760	A	syn	GTA->GTG															G	G	G	G		G
TPANIC_0451a	NCS2 family nucleobase:cation symporter-2	480173	478592	T	nonsyn	TGT->CGT															C	C	C	C		C
TPANIC_0451a	NCS2 family nucleobase:cation symporter-2	480351	478770	G	nonsyn	CGG->CCG															C	C	C	C		C
TPANIC_0452	isoleucine--tRNA ligase	481978	480397	G	nonsyn	GAA->AAA															A	A	A	A
intergenic	non-coding region	486643	485062	G	/	/															A	A	A	A		A
TPANIC_0457	hypothetical protein	488342	486761	G	nonsyn	GCG->ACG																		A
TPANIC_0457	hypothetical protein	488426	486845	C	nonsyn	CGC->TGC															T	T	T	T
TPANIC_0457	hypothetical protein	489343	487762	C	syn	CCC->CCT															T					T
TPANIC_0458	putative transcriptional regulator	490056	488475	G	nonsyn	GGT->GAT															A					A
intergenic	non-coding region	492583	491002	A	/	/															G					G
TPANIC_0462	hypothetical protein	492772	491190	A	nonsyn	AAT->GAT	G	G	G	G	G	G	G	G			G	G	G
TPANIC_0462	hypothetical protein	492773	491191	A	nonsyn	AAT->AGT	G	G	G	G	G	G	G	G			G	G	G
TPANIC_0462	hypothetical protein	492826	491244	T	nonsyn	TCT->CCT															C					C
TPANIC_0462	hypothetical protein	492835	491253	A	nonsyn	AAG->GAG															G					G
TPANIC_0462	hypothetical protein	492836	491254	A	nonsyn	AAG->AGG															G					G
TPANIC_0462	hypothetical protein	492842	491260	C	nonsyn	ACG->AAG															A					A
TPANIC_0462	hypothetical protein	492845	491263	C	nonsyn	GCA->GTA															T					T
TPANIC_0462	hypothetical protein	492850	491268	A	nonsyn	AAT->GAT	G	G	G	G	G	G	G	G			G	G	G		G					G
TPANIC_0462	hypothetical protein	492869	491287	A	nonsyn	AAG->ACG	C	C	C	C	C	C	C	C			C	C	C		C					C
TPANIC_0462	hypothetical protein	492895	491313	G	nonsyn	GCG->ACG	A	A	A	A	A	A	A	A			A	A	A		A					A
TPANIC_0462	hypothetical protein	492905	491323	A	nonsyn	TAC->TTC															T					T
TPANIC_0462	hypothetical protein	492924	491342	A	nonsyn	GAA->GAC	C	C	C	C	C	C	C	C			C	C	C
TPANIC_0462	hypothetical protein	492974	491392	C	nonsyn	ACG->AGG															G					G
TPANIC_0462	hypothetical protein	492975	491393	G	syn	ACG->ACC															C					C
TPANIC_0462	hypothetical protein	492979	491397	C	nonsyn	CCT->ACT															A					A
TPANIC_0462	hypothetical protein	492982	491400	T	nonsyn	TCA->CCA															C					C
TPANIC_0462	hypothetical protein	492994	491412	G	nonsyn	GGC->AGC															A					A
TPANIC_0462	hypothetical protein	492995	491413	G	nonsyn	GGC->GAC	A	A	A	A	A	A	A	A			A	A			A					A
TPANIC_0462	hypothetical protein	492999	491417	A	nonsyn	AAA->AAC															C					C
TPANIC_0462	hypothetical protein	493004	491422	A	nonsyn	AAT->AGT															G					G
TPANIC_0462	hypothetical protein	493013	491431	T	nonsyn	ATC->ACC															C					C
TPANIC_0462	hypothetical protein	493030	491448	G	nonsyn	GAC->AAC															A					A
TPANIC_0462	hypothetical protein	493057	491475	G	nonsyn	GAA->AAA															A					A
TPANIC_0462	hypothetical protein	493060	491478	C	nonsyn	CTT->TTT															T					T
TPANIC_0462	hypothetical protein	493061	491479	T	nonsyn	CTT->CCT															C					C
TPANIC_0462	hypothetical protein	493112	491530	A	nonsyn	GAT->GGT															G					G
TPANIC_0462	hypothetical protein	493204	491622	A	nonsyn	AGT->GGT															G					G
TPANIC_0462	hypothetical protein	493216	491634	A	nonsyn	AGC->GGC															G					G
TPANIC_0462	hypothetical protein	493237	491655	G	nonsyn	GGC->AGC															A					A
TPANIC_0462	hypothetical protein	493285	491703	G	nonsyn	GGA->AGA															A					A
TPANIC_0462	hypothetical protein	493288	491706	A	nonsyn	AAG->GAG															G					G
TPANIC_0462	hypothetical protein	493308	491726	A	syn	TTA->TTG															G					G
TPANIC_0462	hypothetical protein	493358	491776	A	nonsyn	AAC->AGC															G					G
TPANIC_0462	hypothetical protein	493374	491792	T	syn	GCT->GCC															C					C
TPANIC_0462	hypothetical protein	493394	491812	C	nonsyn	ACT->AAT															A					A
TPANIC_0462	hypothetical protein	493531	491950	A	nonsyn	ACC->GCC															G					G
TPANIC_0462	hypothetical protein	493549	491968	G	nonsyn	GAG->CAG															C					C
TPANIC_0462	hypothetical protein	493577	491996	G	nonsyn	GGT->GAT															A					A
TPANIC_0462	hypothetical protein	493582	492001	G	nonsyn	GAC->AAC															A					A
TPANIC_0462	hypothetical protein	493601	492020	A	nonsyn	GAT->GGT															G					G
TPANIC_0462	hypothetical protein	493602	492021	T	nonsyn	GAT->GAG															G					G
TPANIC_0462	hypothetical protein	493605	492024	G	nonsyn	AGG->AGC															C					C
TPANIC_0462	hypothetical protein	493614	492033	A	syn	CAA->CAG												G
TPANIC_0462	hypothetical protein	493665	492084	G	nonsyn	GAG->GAT															T					T
TPANIC_0462	hypothetical protein	493673	492092	G	nonsyn	AGT->AAT															A					A
TPANIC_0462	hypothetical protein	493681	492100	G	nonsyn	GGT->AGT															A					A
TPANIC_0462	hypothetical protein	493687	492106	A	nonsyn	ACC->GCC															G					G
TPANIC_0462	hypothetical protein	493688	492107	C	nonsyn	ACC->AGC															G					G
TPANIC_0462	hypothetical protein	493700	492119	C	nonsyn	ACT->AGT															G					G
TPANIC_0462	hypothetical protein	493703	492122	A	nonsyn	AAT->ACT															C					C
TPANIC_0462	hypothetical protein	493783	492202	G	nonsyn	GAG->AAG															A					A
TPANIC_0464	tRNA (guanine-N(7)-)-methyltransferase	493879	492298	G	syn	CTG->TTG															A					A
TPANIC_0464	tRNA (guanine-N(7)-)-methyltransferase	493889	492308	G	syn	GCC->GCT															A					A
TPANIC_0464	tRNA (guanine-N(7)-)-methyltransferase	494051	492470	T	syn	GCA->GCG															C					C
TPANIC_0464	tRNA (guanine-N(7)-)-methyltransferase	494126	492545	C	syn	CCG->CCA															T					T
TPANIC_0464	tRNA (guanine-N(7)-)-methyltransferase	494404	492823	T	nonsyn	AAA->GAA															C					C
TPANIC_0464	tRNA (guanine-N(7)-)-methyltransferase	494541	492960	C	nonsyn	TGC->TAC																				T
TPANIC_0468	hypothetical protein	497835	496253	G	syn	TTC->TTT															A					A
TPANIC_0470	hypothetical protein	499271	497689	T	nonsyn	CAG->CGG																C	C	C
TPANIC_0471	hypothetical protein	500171	498589	A	nonsyn	AAG->ACG	C	C	C	C	C	C	C	C			C	C								C
TPANIC_0471	hypothetical protein	500441	498859	C	nonsyn	GCA->GTA															T	T	T	T		T
TPANIC_0471	hypothetical protein	501035	499453	C	nonsyn	CCA->CTA													T
TPANIC_0472	excision endonuclease subunit UvrC	502423	500841	A	syn	TCT->TCC															G	G	G	G		G
TPANIC_0472	excision endonuclease subunit UvrC	502581	500999	C	nonsyn	GCA->ACA																				T
TPANIC_0473	putative membrane protein	503421	501839	T	nonsyn	ATA->ATG	C	C	C	C	C	C	C	C			C	C			C	C	C	C		C
TPANIC_0473	putative membrane protein	503486	501904	A	nonsyn	TAC->CAC																				G
TPANIC_0474	hypothetical protein	504304	502722	T	syn	CTA->CTC															G	G	G	G		G
TPANIC_0475	glucose-6-phosphate isomerase	506326	504744	T	nonsyn	AAG->AGG															C	C	C	C		C
TPANIC_0476	acetate kinase	507603	506021	G	syn	GTC->GTT															A	A	A	A		A
TPANIC_0477	6-phosphogluconolactonase	508249	506666	G	syn	ATC->ATT															A	A	A	A		A
TPANIC_0477	6-phosphogluconolactonase	508438	506855	T	syn	AGA->AGG															C	C	C	C		C
TPANIC_0478	glucose-6-phosphate 1-dehydrogenase	509833	508250	C	syn	AAG->AAA															T	T	T	T		T
TPANIC_0478	glucose-6-phosphate 1-dehydrogenase	510405	508822	T	nonsyn	ATC->GTC															C
TPANIC_0479	putative membrane protein	510892	509309	C	syn	CCG->CCA																				T
TPANIC_0481	hypothetical protein	512349	510766	G	nonsyn	AGT->AAT	A	A	A	A	A	A	A	A			A	A	A		A	A	A	A		A
TPANIC_0481	hypothetical protein	513323	511739	C	nonsyn	CCG->TCG															T	T	T	T
TPANIC_0481	hypothetical protein	513565	511981	A	syn	TCA->TCG																	G
TPANIC_0481	hypothetical protein	514003	512419	G	syn	CTG->CTA																				A
intergenic	non-coding region	514073	512489	C	/	/																				T
intergenic	non-coding region	514086	512502	T	/	/																				G
intergenic	non-coding region	514094	512510	T	/	/																				C
TPANIC_0483	hypothetical protein	514133	512549	G	nonsyn	TCG->TGG																				C
TPANIC_0483	hypothetical protein	514166	512582	G	nonsyn	ACA->AAA															T	T	T	T
TPANIC_0483	hypothetical protein	514167	512583	T	nonsyn	ACA->GCA															C	C	C	C
TPANIC_0483	hypothetical protein	514168	512584	G	nonsyn	TTC->TTG																				C
TPANIC_0483	hypothetical protein	514172	512588	C	nonsyn	AGT->ATT															A	A	A	A
TPANIC_0483	hypothetical protein	514173	512589	T	nonsyn	AGT->CGT															G	G	G	G		A
TPANIC_0483	hypothetical protein	514174	512590	C	syn	CCG->CCT																				A
TPANIC_0483	hypothetical protein	514175	512591	G	nonsyn	CCG->CGG															C	C	C	C
TPANIC_0483	hypothetical protein	514176	512592	G	nonsyn	CCG->ACG															T	T	T	T		C
TPANIC_0483	hypothetical protein	514177	512593	C	syn	AAG->AAA															T	T	T	T
TPANIC_0483	hypothetical protein	514186	512602	C	syn	TTG->TTA															T	T	T	T		T
TPANIC_0483	hypothetical protein	514188	512604	A	syn	TTG->CTG															G	G	G	G		G
TPANIC_0483	hypothetical protein	514213	512629	G	syn	TAC->TAT																				A
TPANIC_0483	hypothetical protein	514219	512635	G	syn	AGC->AGT																				A
TPANIC_0483	hypothetical protein	514222	512638	A	syn	AAT->AAC																				G
TPANIC_0483	hypothetical protein	514234	512650	A	syn	TAT->TAC															G	G	G	G		G
TPANIC_0483	hypothetical protein	514414	512830	C	syn	GCG->GCA																				T
TPANIC_0483	hypothetical protein	514423	512839	G	syn	GGC->GGT																				A
TPANIC_0483	hypothetical protein	514480	512896	A	syn	TTT->TTC																				G
TPANIC_0483	hypothetical protein	514489	512905	A	syn	CCT->CCC																				G
TPANIC_0483	hypothetical protein	514567	512983	T	syn	GGA->GGG																				C
TPANIC_0483	hypothetical protein	514573	512989	G	syn	AGC->AGT																				A
TPANIC_0483	hypothetical protein	514619	513035	T	nonsyn	CAT->CGT																				C
TPANIC_0483	hypothetical protein	514720	513136	G	syn	AAC->AAT																				A
TPANIC_0483	hypothetical protein	514823	513239	G	nonsyn	ACG->ATG																				A
TPANIC_0483	hypothetical protein	514885	513301	C	syn	CCG->CCA																				T
TPANIC_0483	hypothetical protein	514894	513310	C	syn	GGG->GGA																				T
TPANIC_0483	hypothetical protein	514897	513313	T	syn	GGA->GGG																				C
TPANIC_0484	hypothetical protein	515258	513674	C	nonsyn	AGG->AGT															A	A	A	A
TPANIC_0484	hypothetical protein	515315	513731	C	syn	GAG->GAA															T	T	T	T
TPANIC_0484	hypothetical protein	515326	513742	C	nonsyn	GAA->AAA															T	T	T	T		T
TPANIC_0484	hypothetical protein	515614	514030	C	nonsyn	GAA->AAA																				T
TPANIC_0484	hypothetical protein	516288	514704	T	nonsyn	CAG->CGG															C	C	C	C		C
TPANIC_0485	putative adenylate cyclase	517755	516171	C	syn	TCG->TCA	T	T	T	T	T	T	T	T			T	T	T		T	T	T	T		T
TPANIC_0486	Borrelia-like antigen p83/100	519912	518328	C	nonsyn	AGG->AAG															T	T	T	T		T
intergenic	non-coding region	521090	519506	C	/	/	A	A	A	A	A	A	A	A			A	A
intergenic	non-coding region	521150	519566	G	/	/	A	A	A	A	A	A	A	A			A	A								A
intergenic	non-coding region	521754	520170	C	/	/	T	T	T	T	T	T	T	T			T
intergenic	non-coding region	522375	520790	A	/	/															G	G	G	G		G
intergenic	non-coding region	522429	520844	C	/	/																T
intergenic	non-coding region	522443	520858	A	/	/															G	G	G	G		G
TPANIC_0488	methyl-accepting chemotaxis protein	522981	521396	G	nonsyn	GGT->AGT												A			A	A	A	A		A
TPANIC_0488	methyl-accepting chemotaxis protein	523014	521429	G	nonsyn	GTT->ATT												A			A	A	A	A		A
TPANIC_0488	methyl-accepting chemotaxis protein	523015	521430	T	nonsyn	GTT->GCT												C					C
TPANIC_0488	methyl-accepting chemotaxis protein	523017	521432	G	nonsyn	GGG->AGG												A			A	A	A	A		A
TPANIC_0488	methyl-accepting chemotaxis protein	523031	521446	T	nonsyn	AGT->AGA	A	A	A	A	A	A	A	A			A	C	A		C	C	C	C		C
TPANIC_0488	methyl-accepting chemotaxis protein	523031	521446	T	nonsyn	AGT->AGA	A	A	A	A	A	A	A	A			A	C	A		C	C	C	C		C
TPANIC_0488	methyl-accepting chemotaxis protein	523038	521453	G	nonsyn	GCT->ACT																		A
TPANIC_0488	methyl-accepting chemotaxis protein	523042	521457	G	nonsyn	GGC->GAC											A	A			A	A	A	A		A
TPANIC_0488	methyl-accepting chemotaxis protein	523060	521475	C	nonsyn	TCC->TGC												G			G	G	G	G		G
TPANIC_0488	methyl-accepting chemotaxis protein	523065	521480	A	nonsyn	ATC->GTC																	G
TPANIC_0488	methyl-accepting chemotaxis protein	523078	521493	G	nonsyn	CGG->CAG																		A
TPANIC_0488	methyl-accepting chemotaxis protein	523146	521561	A	nonsyn	AGG->GGG												G			G	G	G	G		G
TPANIC_0488	methyl-accepting chemotaxis protein	523155	521570	G	nonsyn	GCC->CCC																	C
TPANIC_0488	methyl-accepting chemotaxis protein	523173	521588	A	nonsyn	AAG->GAG															G					G
TPANIC_0488	methyl-accepting chemotaxis protein	523203	521618	G	nonsyn	GCG->ACG												A			A	A	A	A		A
TPANIC_0488	methyl-accepting chemotaxis protein	523277	521692	A	syn	CGA->CGG																				G
TPANIC_0488	methyl-accepting chemotaxis protein	523278	521693	A	nonsyn	AAG->CAG																	C
TPANIC_0488	methyl-accepting chemotaxis protein	523291	521706	G	nonsyn	CGG->CAG												A			A	A	A	A		A
TPANIC_0488	methyl-accepting chemotaxis protein	523301	521716	A	syn	AAA->AAG																				G
TPANIC_0488	methyl-accepting chemotaxis protein	523308	521723	T	nonsyn	TGT->CGT												C			C	C	C	C
TPANIC_0488	methyl-accepting chemotaxis protein	523330	521745	C	nonsyn	CCC->CGC												G			G	G	G	G		G
TPANIC_0488	methyl-accepting chemotaxis protein	523339	521754	C	nonsyn	TCG->TTG																		T
TPANIC_0488	methyl-accepting chemotaxis protein	523345	521760	A	nonsyn	GAT->GGT																G		G
TPANIC_0488	methyl-accepting chemotaxis protein	523356	521771	A	nonsyn	ATT->GTT																G
TPANIC_0488	methyl-accepting chemotaxis protein	523380	521795	G	nonsyn	GAC->AAC												A			A	A	A	A		A
TPANIC_0488	methyl-accepting chemotaxis protein	523395	521810	G	nonsyn	GTT->ATT												A			A	A	A	A		A
TPANIC_0488	methyl-accepting chemotaxis protein	523411	521826	T	nonsyn	GTA->GCA															C	C	C	C		C
TPANIC_0488	methyl-accepting chemotaxis protein	523422	521837	A	nonsyn	ATT->GTT																				G
TPANIC_0488	methyl-accepting chemotaxis protein	523456	521871	T	nonsyn	TTT->TCT																C				C
TPANIC_0488	methyl-accepting chemotaxis protein	523468	521883	G	nonsyn	GGG->GAG												A			A	A	A	A		A
TPANIC_0488	methyl-accepting chemotaxis protein	523470	521885	G	nonsyn	GTG->ATG															A	A	A	A
TPANIC_0488	methyl-accepting chemotaxis protein	523471	521886	T	nonsyn	GTG->GCG												C			C	C	C	C		C
TPANIC_0488	methyl-accepting chemotaxis protein	523477	521892	G	nonsyn	AGA->AAA															A	A	A	A
TPANIC_0488	methyl-accepting chemotaxis protein	523480	521895	T	nonsyn	ATC->AGC												G			G	G	G	G		G
TPANIC_0488	methyl-accepting chemotaxis protein	523485	521900	G	nonsyn	GTT->ATT												A			A	A	A	A		A
TPANIC_0488	methyl-accepting chemotaxis protein	523488	521903	A	nonsyn	ATT->TTT												T			T	T	T	T		T
TPANIC_0488	methyl-accepting chemotaxis protein	523506	521921	G	nonsyn	GTT->ATT												A								A
TPANIC_0488	methyl-accepting chemotaxis protein	523531	521946	T	nonsyn	GTA->GCA												C								C
TPANIC_0488	methyl-accepting chemotaxis protein	523545	521960	A	nonsyn	ACA->GCA												G			G	G	G	G		G
TPANIC_0488	methyl-accepting chemotaxis protein	523611	522026	A	nonsyn	AAG->GAG															G	G	G	G
TPANIC_0488	methyl-accepting chemotaxis protein	523612	522027	A	nonsyn	AAG->AGG												G								G
TPANIC_0488	methyl-accepting chemotaxis protein	523620	522035	A	nonsyn	AAG->GAG												G								G
TPANIC_0488	methyl-accepting chemotaxis protein	523632	522047	A	nonsyn	ACT->GCT												G
TPANIC_0488	methyl-accepting chemotaxis protein	523633	522048	C	nonsyn	ACT->ATT															T	T	T	T
TPANIC_0488	methyl-accepting chemotaxis protein	523642	522057	A	nonsyn	CAC->CGC															G	G	G	G
TPANIC_0488	methyl-accepting chemotaxis protein	523644	522059	G	nonsyn	GTG->ATG															A	A	A	A
TPANIC_0488	methyl-accepting chemotaxis protein	523645	522060	T	nonsyn	GTG->GCG															C	C	C	C
TPANIC_0488	methyl-accepting chemotaxis protein	523653	522068	T	nonsyn	TAT->CAT															C	C	C	C
TPANIC_0488	methyl-accepting chemotaxis protein	523663	522078	T	nonsyn	TTA->TCA															C	C	C	C
TPANIC_0488	methyl-accepting chemotaxis protein	523669	522084	A	nonsyn	AAA->AGA																				G
TPANIC_0488	methyl-accepting chemotaxis protein	523671	522086	A	nonsyn	ATC->GTC																	G
TPANIC_0488	methyl-accepting chemotaxis protein	523677	522092	T	nonsyn	TCA->GCA																				G
TPANIC_0488	methyl-accepting chemotaxis protein	523679	522094	A	syn	TCA->TCG															G	G	G	G
TPANIC_0488	methyl-accepting chemotaxis protein	523681	522096	C	nonsyn	TCT->TAT															A	A	A	A
TPANIC_0488	methyl-accepting chemotaxis protein	523723	522138	T	nonsyn	GTG->GCG	C	C	C	C	C	C	C	C		C	C	C	C		C	C	C	C		C
TPANIC_0488	methyl-accepting chemotaxis protein	523728	522143	G	nonsyn	GTC->ATC																				A
TPANIC_0488	methyl-accepting chemotaxis protein	524110	522525	A	nonsyn	CAC->CGC																G
TPANIC_0488	methyl-accepting chemotaxis protein	524113	522528	G	nonsyn	CGA->CAA	A	A	A	A	A	A	A	A			A	A	A		A	A	A	A		A
TPANIC_0488	methyl-accepting chemotaxis protein	524665	523080	A	nonsyn	GAT->GGT																		G
intergenic	non-coding region	525367	523782	C	/	/															T	T	T	T
TPANIC_0491	hypothetical protein	526904	525319	G	nonsyn	GCA->ACA																				A
TPANIC_0492	DNA primase	528814	527228	A	syn	TCA->TCG	G	G	G	G	G	G	G	G			G
TPANIC_0492	DNA primase	529083	527497	C	nonsyn	CCT->CTT															T	T	T	T
TPANIC_0493	DNA-directed RNA polymerase sigma subunit RpoD	530139	528553	C	syn	TAC->TAT	T	T	T	T	T	T	T	T			T	T	T		T	T	T	T		T
TPANIC_0494	hypothetical protein	531999	530413	C	syn	CCC->CCT															T	T	T	T		T
TPANIC_0496	putative membrane protein	532632	531046	G	nonsyn	GTT->TTT															T	T	T	T		T
TPANIC_0496	putative membrane protein	532979	531393	G	syn	AAG->AAA															A	A	A	A		A
TPANIC_0496	putative membrane protein	533180	531594	G	syn	CTG->CTC															C	C	C	C		C
TPANIC_0496	putative membrane protein	533320	531734	A	nonsyn	GAG->GGG																G
TPANIC_0497	cell shape determining protein MreB	533868	532282	G	nonsyn	GAG->AAG																				A
TPANIC_0497	cell shape determining protein MreB	534092	532506	G	syn	CAG->CAA															A
TPANIC_0497	cell shape determining protein MreB	534323	532737	C	syn	GGC->GGA															A	A	A	A		A
TPANIC_0500	penicillin-binding protein	536267	534681	G	syn	GTG->GTC															C	C	C	C		C
TPANIC_0500	penicillin-binding protein	536832	535246	G	nonsyn	GCA->ACA																				A
TPANIC_0500	penicillin-binding protein	537571	535985	C	nonsyn	CCG->CTG	T	T	T	T	T	T	T	T			T
TPANIC_0501	cell shape determining protein RodA	537846	536260	G	nonsyn	GGG->GTG	T	T	T	T	T	T	T	T			T
TPANIC_0502	hypothetical protein	539312	537726	T	syn	GCT->GCG																		G
TPANIC_0502	hypothetical protein	539783	538197	A	syn	GCA->GCG													G		G	G	G	G		G
TPANIC_0505	hexokinase	540785	539199	G	nonsyn	CGC->TGC																A
TPANIC_0505	hexokinase	540798	539212	G	syn	GGC->GGA															T	T	T	T		T
TPANIC_0506	peptidylprolyl isomerase	543257	541671	G	nonsyn	GAC->TAC															T	T	T	T		T
TPANIC_0506	peptidylprolyl isomerase	543713	542127	A	nonsyn	ACC->GCC															G	G	G	G		G
TPANIC_0506	peptidylprolyl isomerase	543836	542250	A	nonsyn	ATT->TTT															T	T	T	T		T
TPANIC_0507	S14 family endopeptidase ClpP	544427	542841	G	syn	CCG->CCA	A	A	A	A	A	A	A	A			A
TPANIC_0508	S14 family endopeptidase ClpX	544950	543364	G	syn	TCG->TCA															A	A	A	A		A
TPANIC_0510	GTP-binding protein LepA	547633	546047	C	syn	TCG->TCA																				T
TPANIC_0510	GTP-binding protein LepA	548116	546530	C	syn	ACG->ACT															A	A	A	A		A
TPANIC_0510	GTP-binding protein LepA	548417	546831	T	nonsyn	CAC->CGC															C	C	C	C		C
TPANIC_0511	CarD family transcriptional regulator	548736	547150	T	syn	GGT->GGC															C
TPANIC_0512	bifunctional 2-C-methyl-D-erythritol 4-phosphate cytidylyltransferase/2-C-methyl-D-erythritol 2,4-cyclodiphosphate synthase	550331	548745	T	syn	CTT->CTC	C	C	C	C	C	C	C	C			C	C
TPANIC_0512	bifunctional 2-C-methyl-D-erythritol 4-phosphate cytidylyltransferase/2-C-methyl-D-erythritol 2,4-cyclodiphosphate synthase	550452	548866	A	nonsyn	ATA->GTA															G	G	G	G
TPANIC_0513	Trk family potassium (K+) transporter, membrane protein	551181	549595	A	syn	GGA->GGG															G	G	G	G		G
TPANIC_0514	excision endonuclease subunit UvrA	552516	550930	G	nonsyn	GTG->ATG																A
TPANIC_0514	excision endonuclease subunit UvrA	553724	552138	T	syn	CTT->CTC															C	C	C	C		C
TPANIC_0515	putative outer membrane protein	555592	554006	G	syn	GAG->GAA																				A
TPANIC_0515	putative outer membrane protein	555872	554286	G	nonsyn	GGA->AGA	A	A	A	A	A	A	A	A			A	A
TPANIC_0515	putative outer membrane protein	556138	554552	A	nonsyn	ATA->ATG
TPANIC_0515	putative outer membrane protein	556275	554689	A	nonsyn	AAC->AGC	G	G	G	G	G	G	G	G			G	G
TPANIC_0515	putative outer membrane protein	556803	555217	A	nonsyn	CAC->CGC													G		G	G	G	G		G
TPANIC_0515	putative outer membrane protein	556820	555234	A	nonsyn	AGT->GGT	G	G	G	G	G	G	G	G			G	G	G		G	G	G	G		G
TPANIC_0515	putative outer membrane protein	556971	555385	G	nonsyn	CGA->CCA													C		C	C	C	C		C
TPANIC_0515	putative outer membrane protein	557589	556003	C	nonsyn	CCC->CTC												T
TPANIC_0515	putative outer membrane protein	557598	556012	C	nonsyn	TCA->TTA	T	T	T	T	T	T	T	T			T	T
TPANIC_0515	putative outer membrane protein	557603	556017	C	nonsyn	CAA->AAA	A	A	A	A	A	A	A	A			A	A
TPANIC_0515	putative outer membrane protein	557612	556026	C	nonsyn	CAA->AAA	A	A	A	A	A	A	A	A			A	A
TPANIC_0515	putative outer membrane protein	557618	556032	A	nonsyn	AAG->GAG												G
TPANIC_0515	putative outer membrane protein	557619	556033	A	nonsyn	AAG->AGG	G	G	G	G	G	G	G	G			G	G
TPANIC_0515	putative outer membrane protein	557670	556084	A	nonsyn	CAG->CGG	G	G	G	G	G	G	G	G			G	G			G	G	G	G
TPANIC_0515	putative outer membrane protein	557768	556182	T	nonsyn	TCC->CCC	C	C	C	C	C	C	C	C			C	C			C	C	C	C
TPANIC_0515	putative outer membrane protein	557771	556185	T	nonsyn	TCT->CCT	C	C	C	C	C	C	C	C			C	C
TPANIC_0521	DNA-directed DNA polymerase III gamma and tau subunits	563556	561969	G	nonsyn	CTG->ATG															T	T	T	T
TPANIC_0521	DNA-directed DNA polymerase III gamma and tau subunits	564544	562957	A	syn	GAT->GAC	G	G	G	G	G	G	G	G			G
TPANIC_0523	undecaprenyldiphospho-muramoylpentapeptide beta-N- acetylglucosaminyltransferase	565498	563911	A	syn	ACT->ACC															G	G	G	G		G
TPANIC_0523	undecaprenyldiphospho-muramoylpentapeptide beta-N- acetylglucosaminyltransferase	565591	564004	T	syn	CTA->CTG															C	C	C	C		C
TPANIC_0524	S16 family endopeptidase La	567415	565828	C	syn	GTG->GTC																	G
TPANIC_0524	S16 family endopeptidase La	567766	566179	T	syn	TCA->TCG																				C
TPANIC_0524	S16 family endopeptidase La	568390	566803	C	syn	CTG->CTA															T	T	T	T		T
TPANIC_0524	S16 family endopeptidase La	568753	567166	C	syn	CCG->CCA															T	T	T	T		T
TPANIC_0526	ATP-dependent helicase HrpA	570747	569160	C	syn	GGC->GGT															T
intergenic	non-coding region	572458	570871	G	/	/																				A
TPANIC_0529	two-sector ATPase, V(1) subunit A	574564	572977	A	nonsyn	CTG->CCG	G	G	G	G	G	G	G	G			G	G	G		G	G	G	G		G
TPANIC_0529	two-sector ATPase, V(1) subunit A	575239	573652	C	nonsyn	GGC->GAC																	T
TPANIC_0530	hypothetical protein	575946	574359	C	nonsyn	CGT->CAT																				T
TPANIC_0531	two-sector ATPase, V(1) subunit F	576643	575056	G	syn	TTC->TTT															A	A	A	A		A
intergenic	non-coding region	576742	575155	A	/	/															G	G	G	G		G
intergenic	non-coding region	576927	575340	T	/	/	C	C	C	C	C	C	C	C			C
TPANIC_0533	two-sector ATPase, V(0) subunit I	577258	575671	G	nonsyn	GCG->GTG													A
TPANIC_0533	two-sector ATPase, V(0) subunit I	577929	576341	G	syn	CTC->CTG																				C
TPANIC_0533	two-sector ATPase, V(0) subunit I	577962	576374	A	syn	TAT->TAC																G
TPANIC_0534	hypothetical protein	578902	577314	C	syn	GCG->GCA															T	T	T	T		T
TPANIC_0538	phosphoglycerate kinase	581672	580081	G	syn	GAC->GAT															A	A	A	A		A
intergenic	non-coding region	583119	581528	A	/	/															G	G	G	G		G
intergenic	non-coding region	583171	581580	G	/	/																				A
intergenic	non-coding region	583217	581626	G	/	/															A
TPANIC_0541	GTP-binding protein Era	584200	582609	C	nonsyn	CAT->TAT															T	T	T	T		T
TPANIC_0541	GTP-binding protein Era	584511	582920	G	syn	CTG->CTA																		A
TPANIC_0541	GTP-binding protein Era	584541	582950	T	syn	CGT->CGC															C	C	C	C		C
TPANIC_0542	diphosphate--fructose-6-phosphate 1-phosphotransferase	584843	583252	C	nonsyn	GTA->ATA															T	T	T	T		T
TPANIC_0542	diphosphate--fructose-6-phosphate 1-phosphotransferase	586227	584636	C	nonsyn	GAG->GAT													A
TPANIC_0544	hypothetical protein	587937	586346	C	nonsyn	GGC->AGC															T	T	T	T		T
TPANIC_0544	hypothetical protein	588789	587198	C	nonsyn	GGT->AGT																				T
TPANIC_0545	sugar ABC superfamily ATP binding cassette transporter, binding protein	590104	588513	C	syn	GTG->GTA															T	T	T	T		T
TPANIC_0546	S1B subfamily peptidase	590662	589071	C	syn	CTG->CTA																		T
TPANIC_0546	S1B subfamily peptidase	591302	589711	G	nonsyn	ACC->ATC																A
TPANIC_0546	S1B subfamily peptidase	592109	590518	T	nonsyn	GAG->GGG															C	C	C	C
TPANIC_0546	S1B subfamily peptidase	592121	590530	G	nonsyn	TCT->TTT																				A
TPANIC_0547	4-hydroxy-3-methylbut-2-enyl diphosphate reductase	592290	590699	T	syn	CTA->CTG	C	C	C	C	C	C	C	C			C	C	C		C	C	C	C		C
TPANIC_0547	4-hydroxy-3-methylbut-2-enyl diphosphate reductase	592433	590842	C	nonsyn	GCG->ACG															T
TPANIC_0547	4-hydroxy-3-methylbut-2-enyl diphosphate reductase	592614	591023	T	syn	CCA->CCG	C	C	C	C	C	C	C	C			C	C			C	C	C	C
intergenic	non-coding region	593153	591562	A	/	/	C	C	C	C	C	C	C	C			C	C			C	C	C	C
TPANIC_0548	putative membrane protein	593414	591823	A	nonsyn	ACA->GCA															G	G	G
TPANIC_0548	putative membrane protein	593417	591826	G	nonsyn	GCC->CCC															C	C	C
TPANIC_0548	putative membrane protein	593418	591827	C	nonsyn	GCC->GGC															T	G	G
TPANIC_0548	putative membrane protein	593418	591827	C	nonsyn	GCC->GGC															T	G	G
TPANIC_0548	putative membrane protein	593422	591831	A	syn	GCA->GCT															T	T	T
TPANIC_0548	putative membrane protein	593424	591833	G	nonsyn	GGG->GTG												T
TPANIC_0548	putative membrane protein	593429	591838	A	nonsyn	AGT->GGT													G
TPANIC_0548	putative membrane protein	593431	591840	T	nonsyn	AGT->AGA															A		A
TPANIC_0548	putative membrane protein	593436	591845	C	nonsyn	TCC->TGC											G	G
TPANIC_0548	putative membrane protein	593438	591847	G	nonsyn	GGC->AGC											A	A			A	T
TPANIC_0548	putative membrane protein	593438	591847	G	nonsyn	GGC->AGC											A	A			A	T
TPANIC_0548	putative membrane protein	593439	591848	G	nonsyn	GGC->GAC													A		A					A
TPANIC_0548	putative membrane protein	593441	591850	A	nonsyn	AGT->GGT											G	G				G	G
TPANIC_0548	putative membrane protein	593442	591851	G	nonsyn	AGT->AAT											A	A
TPANIC_0548	putative membrane protein	593444	591853	G	nonsyn	GAT->AAT								A			A	A			A	A	A
TPANIC_0548	putative membrane protein	593448	591857	G	nonsyn	GGC->GAC															A	A
TPANIC_0548	putative membrane protein	593452	591861	G	nonsyn	AAG->AAC	C	C	C	C	C	C	C	C			C	C			C	C	C	C
TPANIC_0548	putative membrane protein	593563	591972	T	syn	GCT->GCC	C	C	C	C	C	C	C	C			C	C
TPANIC_0548	putative membrane protein	593653	592062	G	syn	TCG->TCC																				C
TPANIC_0548	putative membrane protein	593686	592095	C	syn	GGC->GGA	A	A	A	A	A	A	A	A			A	A
TPANIC_0548	putative membrane protein	593708	592117	T	nonsyn	TCT->ACT															A
TPANIC_0548	putative membrane protein	593710	592119	T	syn	TCT->TCC																				C
TPANIC_0548	putative membrane protein	593733	592142	T	nonsyn	TTC->TAC						A						A
TPANIC_0548	putative membrane protein	593738	592147	G	nonsyn	GGC->AGC											A									A
TPANIC_0548	putative membrane protein	593739	592148	G	nonsyn	GGC->GAC																				A
TPANIC_0548	putative membrane protein	593740	592149	C	syn	GGC->GGG												G
TPANIC_0548	putative membrane protein	593742	592151	A	nonsyn	AAC->AGC											G									G
TPANIC_0548	putative membrane protein	593747	592156	G	nonsyn	GGT->AGT	A	A	A	A	A	A	A	A			A	A
TPANIC_0548	putative membrane protein	593750	592159	G	nonsyn	GGC->AGC	A	A	A	A		A	A	A			A	A			A		A	A
TPANIC_0548	putative membrane protein	593753	592162	A	nonsyn	AAT->GAT	G	G	G				G	G			G	G					T
TPANIC_0548	putative membrane protein	593753	592162	A	nonsyn	AAT->GAT	G	G	G				G	G			G	G					T
TPANIC_0548	putative membrane protein	593754	592163	A	nonsyn	AAT->AGT	G	G	G			G	G	G			G	G				G	G	G
TPANIC_0548	putative membrane protein	593760	592169	A	nonsyn	AAC->AGC															G	G	G	G
TPANIC_0548	putative membrane protein	593762	592171	G	nonsyn	GGC->AGC																A
TPANIC_0548	putative membrane protein	593765	592174	G	nonsyn	GGA->AGA																	A
TPANIC_0548	putative membrane protein	593766	592175	G	nonsyn	GGA->GAA																	A
TPANIC_0548	putative membrane protein	593768	592177	C	nonsyn	CAC->GAC																				G
TPANIC_0548	putative membrane protein	593769	592178	A	nonsyn	CAC->CGC																				G
TPANIC_0548	putative membrane protein	593771	592180	C	nonsyn	CAG->AAG																				A
TPANIC_0548	putative membrane protein	593898	592307	A	nonsyn	GAC->GGC															G
TPANIC_0548	putative membrane protein	594026	592435	A	nonsyn	ACA->GCA																				G
TPANIC_0548	putative membrane protein	594031	592440	C	syn	AAC->AAT											G	G			T	T	T	T		G
TPANIC_0548	putative membrane protein	594031	592440	C	syn	AAC->AAT											G	G			T	T	T	T		G
TPANIC_0548	putative membrane protein	594032	592441	A	nonsyn	AGT->GGT											G	G			G	G	G	G		G
TPANIC_0548	putative membrane protein	594033	592442	G	nonsyn	AGT->AAT											A	A			A					A
TPANIC_0548	putative membrane protein	594035	592444	T	nonsyn	TGC->AGC	A	A	A	A	A	A	A	A			A	A			A	A	A	A		A
TPANIC_0548	putative membrane protein	594038	592447	C	nonsyn	CAA->GAA	G	G	G	G		G	G	G			G	G			G	G	G	G		A
TPANIC_0548	putative membrane protein	594040	592449	A	nonsyn	CAA->CAC	C	C	C	C		C	C	C			C	C
TPANIC_0548	putative membrane protein	594044	592453	G	nonsyn	GAA->AAA	A	A	A	A	A	A	A	A			A	A	A		A	A	A	A
TPANIC_0548	putative membrane protein	594047	592456	C	nonsyn	CAC->TAC																				T
TPANIC_0548	putative membrane protein	594048	592457	A	nonsyn	CAC->CCC																				C
TPANIC_0548	putative membrane protein	594053	592462	A	nonsyn	AAT->GAT																				G
TPANIC_0548	putative membrane protein	594138	592547	G	nonsyn	AGG->AAG	A	A	A	A	A	A	A	A			A	A			A	A	A	A		A
TPANIC_0548	putative membrane protein	594143	592552	T	nonsyn	TCG->CCG	C	C									C	C								C
TPANIC_0548	putative membrane protein	594144	592553	C	nonsyn	TCG->TTG	T	T									T	T								T
TPANIC_0548	putative membrane protein	594184	592593	A	nonsyn	CAA->CAT	T	T	T	T	T	T	T	T			T	T
TPANIC_0548	putative membrane protein	594187	592596	C	nonsyn	CAC->CAG	G	G	G	G	G	G	G	G			G	G
TPANIC_0548	putative membrane protein	594215	592624	G	nonsyn	GAA->AAA	A	A	A	A	A	A	A	A			A	A			A		A	A		A
TPANIC_0548	putative membrane protein	594219	592628	G	nonsyn	GGA->GAA																				A
TPANIC_0548	putative membrane protein	594221	592630	G	nonsyn	GGG->AGG	A	A	A			A	A	A			A	A			A	A	A	A		A
TPANIC_0548	putative membrane protein	594222	592631	G	nonsyn	GGG->GAG	A	A	A			A	A	A			A	A			A	A	A	A		C
TPANIC_0548	putative membrane protein	594224	592633	G	nonsyn	GCC->ACC																				A
TPANIC_0548	putative membrane protein	594225	592634	C	nonsyn	GCC->GTC															T					A
TPANIC_0548	putative membrane protein	594318	592727	C	nonsyn	CCA->CTA																				T
TPANIC_0548	putative membrane protein	594364	592773	C	syn	GGC->GGA															A	A	A	A		A
TPANIC_0548	putative membrane protein	594378	592787	A	nonsyn	CAG->CGG																		G
TPANIC_0548	putative membrane protein	594508	592917	C	syn	GGC->GGA															A	A	A	A
TPANIC_0548	putative membrane protein	594516	592925	G	nonsyn	CGC->CAC																				A
TPANIC_0548	putative membrane protein	594547	592956	A	syn	AAA->AAG																				G
TPANIC_0548	putative membrane protein	594571	592980	C	syn	AAC->AAT	T	T	T	T	T	T	T	T			T	T
TPANIC_0549	S14 family endopeptidase ClpA	594804	593213	C	nonsyn	CGC->TGC																T
TPANIC_0549	S14 family endopeptidase ClpA	594899	593308	C	syn	GCC->GCT																				T
TPANIC_0549	S14 family endopeptidase ClpA	594935	593344	A	nonsyn	AAA->AAC															C
TPANIC_0549	S14 family endopeptidase ClpA	595136	593545	C	syn	CTC->CTT																				T
TPANIC_0549	S14 family endopeptidase ClpA	595154	593563	T	syn	AGT->AGC																				C
TPANIC_0549	S14 family endopeptidase ClpA	596423	594832	G	nonsyn	ATG->ATA																				A
TPANIC_0550	tRNA modification GTPase TrmE	597605	596014	A	nonsyn	ATA->ACA															G	G	G	G		G
TPANIC_0552	hypothetical protein	599949	598358	C	nonsyn	GTT->ATT																	T
TPANIC_0554	phosphoglycolate phosphatase	602216	600625	C	nonsyn	CCA->TCA	T	T	T	T	T	T	T	T			T	T
TPANIC_0556	aspartate--ammonia ligase	604597	603005	A	nonsyn	TTC->TCC															G	G	G	G		G
TPANIC_0556	aspartate--ammonia ligase	604868	603276	C	nonsyn	GCC->ACC															T	T	T	T		T
TPANIC_0556	aspartate--ammonia ligase	604909	603317	A	nonsyn	ATG->ACG															G	G	G	G		G
intergenic	non-coding region	604934	603342	G	/	/															A	A	A	A		A
TPANIC_0558	putative NiCoT family nickel (Ni2+)-cobalt (Co2+) transporter	605876	604284	G	nonsyn	CGC->CCC																				C
TPANIC_0558	putative NiCoT family nickel (Ni2+)-cobalt (Co2+) transporter	605931	604339	C	syn	GCC->GCT															T	T	T			T
TPANIC_0558	putative NiCoT family nickel (Ni2+)-cobalt (Co2+) transporter	605940	604348	A	syn	GTA->GTG															G	G	G	G		G
TPANIC_0558	putative NiCoT family nickel (Ni2+)-cobalt (Co2+) transporter	606165	604573	T	syn	GTT->GTG	G	G	G	G	G	G	G	G			G	G
TPANIC_0558	putative NiCoT family nickel (Ni2+)-cobalt (Co2+) transporter	606171	604579	C	syn	GGC->GGT	T	T	T	T	T	T	T	T			T	T			T	T	T	T		T
TPANIC_0558	putative NiCoT family nickel (Ni2+)-cobalt (Co2+) transporter	606229	604637	T	syn	TTG->CTG	C	C	C	C	C	C	C	C			C	C			C	C	C	C		C
TPANIC_0558	putative NiCoT family nickel (Ni2+)-cobalt (Co2+) transporter	606552	604960	T	syn	TAT->TAC	C	C	C	C	C	C	C	C			C	C			C	C	C	C		C
TPANIC_0558	putative NiCoT family nickel (Ni2+)-cobalt (Co2+) transporter	606591	604999	C	syn	CTC->CTT	T	T	T	T	T	T	T	T			T	T			T	T	T	T		T
TPANIC_0559	thiamine biosynthesis ATP pyrophosphatase	606939	605347	A	nonsyn	TAC->TGC	G	G	G	G	G	G	G	G			G	G			G	G	G	G		G
TPANIC_0559	thiamine biosynthesis ATP pyrophosphatase	607169	605577	C	nonsyn	CAT->TAT	T	T	T	T	T	T	T	T			T	T			T	T	T	T		T
TPANIC_0559	thiamine biosynthesis ATP pyrophosphatase	607479	605887	A	nonsyn	CAA->CGA															G	G	G	G		G
TPANIC_0559	thiamine biosynthesis ATP pyrophosphatase	607709	606117	A	nonsyn	ATC->GTC															G	G	G	G		G
TPANIC_0560	transketolase	608437	606845	C	nonsyn	AGT->AAT	T	T	T	T	T	T	T	T			T	T			T	T	T	T		T
TPANIC_0560	transketolase	609186	607594	G	syn	GGC->GGT															A	A	A	A		A
TPANIC_0562	N-acetylneuraminate synthase	611209	609617	A	nonsyn	ATA->GTA																				G
TPANIC_0564	putative membrane protein	613034	611442	C	nonsyn	CCC->TCC															T	T	T	T		T
TPANIC_0564	putative membrane protein	613794	612202	C	nonsyn	ACA->AGA															G	G	G	G		G
TPANIC_0564	putative membrane protein	614566	612974	C	syn	TTC->TTT															T	T	T	T		T
TPANIC_0566	alginate O-acetylation protein	616133	614541	G	nonsyn	GCG->GTG															A	A	A	A
TPANIC_0566	alginate O-acetylation protein	617036	615444	G	nonsyn	GCG->GAG																				T
TPANIC_0567	hypothetical protein	617495	615903	C	syn	GAG->GAA													T
TPANIC_0569	Xaa-Pro aminopeptidase	618896	617304	G	nonsyn	CTC->TTC															A	A	A	A		A
TPANIC_0569	Xaa-Pro aminopeptidase	619959	618367	T	syn	GCA->GCG	C	C	C	C	C	C	C	C			C	C
TPANIC_0569	Xaa-Pro aminopeptidase	620071	618479	G	nonsyn	TCG->TTG																A
TPANIC_0569	Xaa-Pro aminopeptidase	620378	618786	G	nonsyn	CAC->TAC															A	A	A	A		A
TPANIC_0570	putative membrane protein	621468	619876	C	syn	GTG->GTA															T	T	T	T		T
TPANIC_0571	LemA family protein	622191	620599	T	nonsyn	GAG->GGG	C	C	C	C	C	C	C	C			C	C
TPANIC_0572	putative membrane protein	622729	621137	T	syn	GCA->GCG															C	C	C	C
TPANIC_0572	putative membrane protein	623382	621790	T	nonsyn	ACC->CCC															G	G	G	G		G
TPANIC_0574	lipoprotein antigen Tp47	623981	622389	G	nonsyn	AGC->AGA	T	T	T	T	T	T	T	T			T	T
TPANIC_0574	lipoprotein antigen Tp47	624844	623252	T	nonsyn	AGG->GGG													C
TPANIC_0574	lipoprotein antigen Tp47	625110	623518	A	nonsyn	GTA->GCA															G	G	G	G		G
TPANIC_0575	EI family phosphotransferase system enzyme I	625381	623789	C	syn	TCC->TCT																				T
TPANIC_0575	EI family phosphotransferase system enzyme I	626141	624548	G	nonsyn	GTG->ATG															A	A	A	A		A
TPANIC_0577	putative membrane protein	629984	628391	C	nonsyn	GCG->GGG													G
TPANIC_0577	putative membrane protein	629994	628401	T	syn	CCT->CCA															A	A	A
TPANIC_0577	putative membrane protein	630004	628411	G	nonsyn	GCA->ACA	A	A	A	A	A	A	A	A			A
TPANIC_0577	putative membrane protein	630008	628415	C	nonsyn	CCG->CAG															A	A	A	A
TPANIC_0577	putative membrane protein	630020	628427	G	nonsyn	GGC->GAC															A	A	A	A
TPANIC_0577	putative membrane protein	630039	628446	C	nonsyn	AGC->AGA															A	A	A	A
TPANIC_0578	Sec family Type I general secretory pathway protein	630754	629161	G	nonsyn	GCG->TCG																				T
TPANIC_0579	hypothetical protein	631771	630178	T	nonsyn	GTA->GCA															C	C	C	C		C
TPANIC_0580	putative lipoprotein ABC superfamily ATP binding cassette transporter, membrane protein	631977	630384	G	syn	GCG->GCA																				A
TPANIC_0581	lipoprotein/macrolide ABC superfamily ATP binding cassette transporter, ABC protein	633570	631977	A	nonsyn	GAA->GGA																				G
TPANIC_0582	lipoprotein ABC superfamily ATP binding cassette transporter, membrane protein	634338	632745	G	syn	GGG->GGC															C	C	C	C
intergenic	non-coding region	635394	633801	G	/	/															A	A	A	A		A
TPANIC_0584	hypothetical protein	635455	633862	A	nonsyn	AAC->AGC																		G
TPANIC_0584	hypothetical protein	635718	634125	A	nonsyn	ACT->GCT																G
TPANIC_0584	hypothetical protein	635972	634379	A	syn	GCA->GCG															G
TPANIC_0584	hypothetical protein	636378	634785	G	nonsyn	GCC->ACC	A	A	A	A	A	A	A	A		A	A	A	A		A	A	A	A		A
TPANIC_0584	hypothetical protein	636668	635075	A	syn	GCA->GCG															G	G	G	G		G
TPANIC_0585	oligopeptide ABC superfamily ATP binding cassette transporter, membrane/binding protein	637975	636382	A	nonsyn	AAG->GAG															G	G	G	G		G
TPANIC_0586	leucine--tRNA ligase	639734	638141	G	nonsyn	GCG->ACG															A	A	A	A		A
TPANIC_0586	leucine--tRNA ligase	640049	638456	C	nonsyn	CGC->TGC															T	T	T	T		T
intergenic	non-coding region	642244	640650	T	/	/															C	C	C	C		C
TPANIC_0591	bifunctional Hpr kinase/phosphatase	642894	641300	T	nonsyn	ATA->GTA	C	C	C	C	C	C	C	C			C	C
intergenic	non-coding region	643984	642390	T	/	/																				C
TPANIC_0592	hypothetical protein	645075	643481	G	nonsyn	ATG->ATA																				A
TPANIC_0593	putative membrane protein	646479	644885	A	nonsyn	ATC->GTC															G	G	G	G		G
TPANIC_0594	hypothetical protein	648150	646557	A	nonsyn	TCC->CCC	G	G	G	G	G	G	G	G			G	G	G		G	G	G	G		G
TPANIC_0596	tRNA polynucleotide adenylyltransferase	649325	647732	T	nonsyn	AAT->GAT																		C
TPANIC_0596	tRNA polynucleotide adenylyltransferase	650227	648634	T	nonsyn	GAG->GGG																				C
intergenic	non-coding region	650324	648731	G	/	/															A	A	A	A
TPANIC_0598	hypothetical protein	652210	650613	T	nonsyn	ACT->GCT	C	C	C	C	C	C	C	C			C	C
TPANIC_0600	putative membrane-associated zinc protease	653882	652284	C	nonsyn	GTT->ATT															T	T	T	T		T
TPANIC_0600	putative membrane-associated zinc protease	654306	652708	C	syn	GCG->GCA															T	T	T	T
TPANIC_0601	1-deoxy-D-xylulose-5-phosphate reductoisomerase	655663	654065	A	nonsyn	TGG->CGG																G
TPANIC_0602	phosphatidate cytidylyltransferase	656469	654871	C	nonsyn	GGC->AGC													T
TPANIC_0603	di-trans,poly-cis-decaprenylcistransferase	656856	655258	T	syn	GAA->GAG													C		C	C	C	C		C
TPANIC_0897	Tpr protein K	976585	974977	G	nonsyn	GCC->GTC	A	A	A	A			A	A					A		A	A	A	A		A
TPANIC_0608	hypothetical protein	660182	658583	G	syn	CCC->CCG																		C
intergenic	non-coding region	661257	659658	C	/	/													T		T	T	T	T		T
intergenic	non-coding region	661263	659664	A	/	/													C		C	C	C	C		C
TPANIC_0609	asparagine--tRNA ligase	661299	659700	G	syn	CTG->CTA													A		A	A	A	A		A
TPANIC_0609	asparagine--tRNA ligase	661366	659767	C	nonsyn	CGC->TGC													T		T	T	T	T		T
TPANIC_0609	asparagine--tRNA ligase	662338	660739	G	nonsyn	GAC->AAC																				A
TPANIC_0610	Tpr protein H	663042	661443	A	syn	GGA->GGG															G	G	G	G		G
TPANIC_0610	Tpr protein H	663050	661451	C	nonsyn	GCA->GGA															G	G	G	G		G
TPANIC_0610	Tpr protein H	663195	661596	A	nonsyn	AGA->AGC	C	C	C	C	C	C	C	C			C	C	C		C	C	C	C		C
TPANIC_0610	Tpr protein H	663307	661708	A	nonsyn	ACA->GCA													G
TPANIC_0610	Tpr protein H	664424	662825	C	nonsyn	ACG->ATG															T	T	T	T		T
TPANIC_0610	Tpr protein H	664641	663042	G	syn	GCG->GCA													A
TPANIC_0612	ABC superfamily ATP binding cassette transporter, membrane protein	667016	665417	G	syn	AAG->AAA															A	A	A	A		A
TPANIC_0612	ABC superfamily ATP binding cassette transporter, membrane protein	667340	665741	C	syn	TCC->TCT	T	T	T	T	T	T	T	T			T	T	T
TPANIC_0614	bifunctional cysteine desulfurase/ selenocysteine lyase	668967	667368	C	syn	GCC->GCG															G	G	G	G		G
TPANIC_0617	hypothetical protein	671074	669475	C	syn	CCG->CCC															G	G	G	G		G
TPANIC_0617	hypothetical protein	671083	669484	G	syn	CGC->CGG															C	C	C	C
TPANIC_0617	hypothetical protein	671092	669493	A	syn	TAT->TAC																				G
TPANIC_0617	hypothetical protein	671127	669528	C	nonsyn	GTT->ATT																				T
TPANIC_0617	hypothetical protein	671152	669553	A	syn	GAT->GAC																				G
TPANIC_0617	hypothetical protein	671158	669559	C	syn	GGG->GGA																				T
TPANIC_0618	hypothetical protein	671472	669874	T	nonsyn	CAG->CGG															C	C	C	C		C
TPANIC_0618	hypothetical protein	671474	669876	A	syn	GGT->GGC															G	G	G	G		G
TPANIC_0618	hypothetical protein	671477	669879	A	syn	CGT->CGC															G	G	G	G		G
TPANIC_0618	hypothetical protein	671479	669881	G	nonsyn	CGT->TGT															A	A	A	A		A
TPANIC_0618	hypothetical protein	671486	669888	C	syn	CTG->CTA															T	T	T	T		T
TPANIC_0618	hypothetical protein	671488	669890	G	syn	CTG->TTG															A	A	A	A		A
TPANIC_0618	hypothetical protein	671489	669891	G	syn	CGC->CGT															A	A	A	A		A
TPANIC_0618	hypothetical protein	671492	669894	G	syn	ACC->ACG															C	C	C	C		C
TPANIC_0620	Tpr protein I	673773	672175	C	nonsyn	CGT->CTT											A
TPANIC_0620	Tpr protein I	673774	672176	G	nonsyn	CGT->GGT											C
TPANIC_0620	Tpr protein I	673780	672182	G	nonsyn	CAC->AAC											T
TPANIC_0620	Tpr protein I	673784	672186	C	nonsyn	GAG->GAC											G
TPANIC_0622	putative membrane protein	676880	675283	A	nonsyn	TAG->CAG																G
TPANIC_0622	putative membrane protein	678328	676731	A	nonsyn	CTG->CCG																	G
TPANIC_0623	membrane-bound lytic murein transglycosylase D	678665	677068	C	nonsyn	ACC->ATC															T	T	T	T		T
TPANIC_0625	hypothetical protein	682388	680791	G	syn	AAG->AAA															A
TPANIC_0627	exonuclease SbcC	684769	683172	C	nonsyn	CAT->TAT															T	T	T	T		T
TPANIC_0627	exonuclease SbcC	685128	683531	A	syn	CAA->CAG															G	G	G	G		G
TPANIC_0628	nicotinate phosphoribosyltransferase	687455	685858	A	syn	ACA->ACG															G	G	G	G		G
intergenic	non-coding region	688501	686904	G	/	/															A	A	A	A		A
intergenic	non-coding region	688502	686905	A	/	/															G	G	G	G		G
intergenic	non-coding region	688536	686939	C	/	/															T	T	T	T		T
TPANIC_0629	hypothetical protein	689135	687538	T	nonsyn	TGC->CGC															C	C	C	C		C
TPANIC_0630	protein-glutamate O-methyltransferase	689969	688372	C	syn	ACC->ACT																				T
TPANIC_0630	protein-glutamate O-methyltransferase	690421	688824	G	nonsyn	TGC->TAC	A	A	A	A	A	A	A	A			A	A	A		A	A	A	A		A
TPANIC_0631	protein-glutamate methylesterase	691501	689904	C	nonsyn	CGC->GGC															G	G	G	G
TPANIC_0632	tryptophan--tRNA ligase	692758	691161	G	nonsyn	CGC->CAC																				A
TPANIC_0633	bifunctional peptide-methionine (S)-S-oxide reductase/peptide-methionine (R)-S-oxide reductase	693395	691798	A	nonsyn	AGT->GGT															G	G	G	G		G
intergenic	non-coding region	693887	692290	G	/	/																				A
TPANIC_0634	DNA ligase (NAD(+))	694409	692812	C	syn	CTC->CTT															T	T	T	T		T
TPANIC_0638	putative membrane protein	698820	697223	G	syn	GAC->GAT															A	A	A	A		A
TPANIC_0638	putative membrane protein	698821	697224	T	nonsyn	GAC->GGC															C	C	C	C		C
TPANIC_0639	methyl-accepting chemotaxis protein	699727	698130	C	syn	CTC->CTT															T	T	T	T		T
TPANIC_0639	methyl-accepting chemotaxis protein	699729	698132	G	nonsyn	CGT->CAT															A	A	A	A		A
TPANIC_0639	methyl-accepting chemotaxis protein	699929	698332	C	nonsyn	CGC->TGC																		T
TPANIC_0639	methyl-accepting chemotaxis protein	700375	698778	A	nonsyn	AAA->AAC															C	C	C	C		C
TPANIC_0639	methyl-accepting chemotaxis protein	700391	698794	G	nonsyn	GTC->ATC																A
TPANIC_0639	methyl-accepting chemotaxis protein	700553	698956	C	nonsyn	CAT->TAT															T	T	T	T		T
TPANIC_0640	methyl-accepting chemotaxis protein	701384	699787	C	nonsyn	GCG->GTG																				T
TPANIC_0640	methyl-accepting chemotaxis protein	703078	701481	A	nonsyn	ATC->GTC																		G
TPANIC_0640	methyl-accepting chemotaxis protein	703109	701512	C	nonsyn	TCC->TTC													T
TPANIC_0640	methyl-accepting chemotaxis protein	703137	701540	T	syn	AGT->AGC	C	C	C	C	C	C	C	C		A	C	C	C		C	C	C	C		C
TPANIC_0640	methyl-accepting chemotaxis protein	703137	701540	T	syn	AGT->AGC	C	C	C	C	C	C	C	C		A	C	C	C		C	C	C	C		C
TPANIC_0897	Tpr protein K	976514	974906	T	nonsyn	AAC->GAC				C
intergenic	non-coding region	704547	702950	G	/	/																				C
TPANIC_0642	phosphohexose mutase	704962	703365	C	syn	TTC->TTT															T	T	T	T		T
TPANIC_0642	phosphohexose mutase	705837	704240	C	nonsyn	GCG->GTG															T	T	T	T		T
TPANIC_0642	phosphohexose mutase	706226	704629	T	nonsyn	TAT->CAT																				C
TPANIC_0644	lysine--tRNA ligase	708563	706966	G	nonsyn	CGT->TGT	A	A	A	A	A	A	A	A			A	A
TPANIC_0645	hypothetical protein	708723	707126	A	nonsyn	ATT->ATG															C	C	C	C		C
TPANIC_0646	putative membrane protein	709734	708137	C	nonsyn	GCG->ACG															T	T	T	T		T
TPANIC_0647	serine--tRNA ligase	710315	708718	T	syn	TTA->TTG															C	C	C	C		C
TPANIC_0647	serine--tRNA ligase	710570	708973	A	syn	TTT->TTC															G	G	G	G		G
TPANIC_0647	serine--tRNA ligase	711310	709713	A	syn	TTA->CTA															G	G	G	G		G
intergenic	non-coding region	714752	713155	C	/	/															T	T	T	T		T
intergenic	non-coding region	716885	715288	A	/	/															G	G	G	G		G
TPANIC_0652	spermidine/putrescine ABC superfamily ATP binding cassette transporter, ABC protein	717323	715724	G	nonsyn	GTG->ATG															A
TPANIC_0652	spermidine/putrescine ABC superfamily ATP binding cassette transporter, ABC protein	717502	715903	A	syn	GGA->GGC															C	C	C	C		C
TPANIC_0652	spermidine/putrescine ABC superfamily ATP binding cassette transporter, ABC protein	718245	716646	A	nonsyn	AAT->AGT																	G
TPANIC_0653	spermidine/putrescine ABC superfamily ATP binding cassette transporter, membrane protein	718478	716879	G	nonsyn	CGT->CAT															A	A	A	A		A
TPANIC_0654	spermidine/putrescine ABC superfamily ATP binding cassette transporter, membrane protein	719557	717958	T	syn	TTT->TTC															C	C	C	C		C
TPANIC_0654	spermidine/putrescine ABC superfamily ATP binding cassette transporter, membrane protein	719562	717963	A	nonsyn	AAT->AGT																				G
TPANIC_0654	spermidine/putrescine ABC superfamily ATP binding cassette transporter, membrane protein	719660	718061	T	nonsyn	TAT->CAT															C
TPANIC_0660	flagellar hook-associated protein FlgK	724404	722805	C	syn	GGG->GGA															T	T	T	T		T
intergenic	non-coding region	725842	724243	G	/	/															A	A	A	A		A
intergenic	non-coding region	726953	725354	G	/	/															A	A	A	A
intergenic	non-coding region	727093	725494	A	/	/																		G
TPANIC_0663	putative flagellar filament outer layer protein FlaA	727610	726011	T	nonsyn	CTA->CCA															C	C	C	C		C
TPANIC_0664	flagellar filament outer layer protein FlaA	727974	726375	A	nonsyn	ATG->GTG															G	G	G	G		G
TPANIC_0665	hypothetical protein	728626	727027	G	nonsyn	CCG->TCG															A	A	A	A		A
TPANIC_0666	hypothetical protein	729540	727941	T	nonsyn	AAT->GAT															C	C	C	C		C
TPANIC_0667	bifunctional phosphoribulokinase/uridine kinase	730333	728734	C	nonsyn	GTC->ATC															T	T	T	T		T
TPANIC_0897	Tpr protein K	976436	974828	C	nonsyn	GCA->ACA						T
TPANIC_0668	putative membrane protein	732020	730421	A	nonsyn	TTT->TAT															T	T	T	T
TPANIC_0670	D-alanine--D-alanine ligase	736478	734879	C	nonsyn	GCA->CCA															G	G	G	G		G
TPANIC_0671	ethanolaminephosphotransferase	737724	736125	T	nonsyn	ATT->GTT													C
TPANIC_0671	ethanolaminephosphotransferase	738098	736499	A	nonsyn	ATG->ACG															G	G	G	G
TPANIC_0672	glycine--tRNA ligase	739329	737730	A	syn	TTG->CTG																				G
TPANIC_0673	glutamate--tRNA ligase	739909	738310	G	nonsyn	GCC->GTC																				A
intergenic	non-coding region	741286	739687	C	/	/															T	T	T	T
TPANIC_0674	hypothetical protein	741464	739865	G	syn	GGG->GGA																				A
TPANIC_0674	hypothetical protein	741934	740335	C	nonsyn	TCG->TTG									T
TPANIC_0675	hypothetical protein	742368	740769	A	nonsyn	TAC->TGC																		G
TPANIC_0678	hypothetical protein	744431	742832	A	nonsyn	ACC->GCC																G
TPANIC_0680	O-sialoglycoprotein endopeptidase	746007	744408	T	nonsyn	GAA->GCA															G	G	G	G		G
TPANIC_0683	octaprenyl-diphosphate synthase	748791	747192	C	syn	CAC->CAT															T	T	T	T		T
intergenic	non-coding region	749757	748158	A	/	/	G	G	G	G	G	G	G	G			G	G	G
TPANIC_0684	galactose ABC superfamily ATP binding cassette transporter, binding protein	750729	749130	T	nonsyn	GTT->GCT															C	C	C	C
TPANIC_0685	galactose ABC superfamily ATP binding cassette transporter, ABC protein	751489	749890	T	syn	TTG->CTG															C	C	C	C
TPANIC_0685	galactose ABC superfamily ATP binding cassette transporter, ABC protein	751670	750071	A	nonsyn	AAG->AGG															G	G	G	G
TPANIC_0685	galactose ABC superfamily ATP binding cassette transporter, ABC protein	752124	750525	C	syn	ATC->ATA															A	A	A	A
TPANIC_0687	DNA helicase RecG	755779	754180	C	syn	GGG->GGA																				T
TPANIC_0687	DNA helicase RecG	755811	754212	T	nonsyn	ACT->GCT																				C
TPANIC_0687	DNA helicase RecG	755828	754229	A	nonsyn	TTT->TGT																				C
TPANIC_0687	DNA helicase RecG	756002	754403	A	nonsyn	ATG->AAG																				T
TPANIC_0688	muramoyltetrapeptide carboxypeptidase	756695	755096	T	syn	AGA->AGG															C	C	C	C		C
TPANIC_0688	muramoyltetrapeptide carboxypeptidase	756851	755252	T	syn	ATA->ATT															A	A	A	A		A
TPANIC_0689	GTP-binding protein	758391	756792	T	nonsyn	CAA->CGA																				C
TPANIC_0689	GTP-binding protein	758738	757139	C	syn	CTG->CTA															T	T	T	T		T
TPANIC_0690	hypothetical protein	759384	757785	C	nonsyn	GAT->TAT																		A
TPANIC_0691	segregation and condensation protein ScpA	759828	758229	A	nonsyn	ATT->ACT															G	G	G	G		G
TPANIC_0691	segregation and condensation protein ScpA	759993	758394	T	nonsyn	CAC->CGC															C	C	C	C		C
TPANIC_0691	segregation and condensation protein ScpA	760031	758432	A	syn	GGT->GGC															G	G	G	G		G
TPANIC_0691	segregation and condensation protein ScpA	760184	758585	A	syn	ATT->ATC															G	G	G	G		G
TPANIC_0691	segregation and condensation protein ScpA	760191	758592	T	nonsyn	TAC->TGC															C	C	C	C		C
TPANIC_0691	segregation and condensation protein ScpA	760196	758597	G	syn	AGC->AGT															A	A	A	A		A
TPANIC_0691	segregation and condensation protein ScpA	760202	758603	C	syn	GAG->GAA															T	T	T	T		T
TPANIC_0692	recombination protein A	760458	758859	T	nonsyn	GAG->GCG															G	G	G	G		G
TPANIC_0897	Tpr protein K	976425	974817	G	syn	GCC->GCT				A
TPANIC_0693	hypothetical protein	762160	760561	C	syn	GGG->GGT															A	A	A	A		A
TPANIC_0693	hypothetical protein	762349	760750	C	syn	GGG->GGA															T	T	T	T		T
intergenic	non-coding region	764039	762440	A	/	/																				G
TPANIC_0695	biotin carboxylase	764426	762827	T	nonsyn	TTC->TCC															C	C	C	C
TPANIC_0695	biotin carboxylase	765532	763933	T	nonsyn	TCA->CCA															C	C	C	C		C
TPANIC_0695	biotin carboxylase	765744	764145	T	syn	CCT->CCC															C	C	C	C		C
TPANIC_0696	putative nicotinamidase	765874	764275	A	nonsyn	TTT->TCT															G	G	G	G		G
intergenic	non-coding region	767179	765580	T	/	/															C	C	C	C		C
intergenic	non-coding region	767180	765581	T	/	/															G	G	G	G		G
intergenic	non-coding region	767181	765582	G	/	/															T	T	T	T		T
intergenic	non-coding region	767184	765585	T	/	/															C	C	C	C		C
intergenic	non-coding region	767185	765586	T	/	/															C	C	C	C		C
intergenic	non-coding region	767189	765590	C	/	/															T	T	T	T		T
intergenic	non-coding region	767190	765591	C	/	/															T	T	T	T		T
intergenic	non-coding region	767192	765593	T	/	/															G	G	G	G		G
intergenic	non-coding region	767195	765596	C	/	/															T	T	T	T		T
intergenic	non-coding region	767370	765771	T	/	/															C	C	C	C		C
TPANIC_0698	putative membrane protein	767439	765840	A	nonsyn	TTT->CTT															G	G	G	G		G
TPANIC_0698	putative membrane protein	767562	765963	T	nonsyn	AAA->GAA															C	C	C	C		C
TPANIC_0698	putative membrane protein	767837	766238	C	nonsyn	GGG->GCG																G
intergenic	non-coding region	767985	766386	G	/	/	A	A	A	A	A	A	A	A	A	A	A	A	A		A	A	A	A		A
TPANIC_0897	Tpr protein K	976422	974814	G	syn	AGC->AGT				A
intergenic	non-coding region	775136	773536	G	/	/															C	C	C	C		C
TPANIC_0707	putative membrane protein	776489	774889	C	syn	GTG->GTA															T	T	T	T		T
TPANIC_0708	hypothetical protein	777102	775502	C	syn	TAC->TAT																T
intergenic	non-coding region	777472	775872	A	/	/																				G
TPANIC_0709	DNA-directed RNA polymerase sigma subunit WhiG	777983	776383	G	nonsyn	GGT->AGT															A	A	A	A		A
TPANIC_0713	flagellar-associated GTP-binding protein FlhF	782068	780468	C	syn	GTG->GTA																	T
TPANIC_0714	IIISP family Type III (virulence-related) secretory pathway protein	783179	781579	A	syn	CGT->CGC															G	G	G	G		G
TPANIC_0715	IIISP family Type III (virulence-related) secretory pathway protein	785706	784106	A	nonsyn	TCG->GCG															C	C	C	C		C
TPANIC_0715	IIISP family Type III (virulence-related) secretory pathway protein	786341	784741	A	nonsyn	CTT->CCT															G	G	G	G		G
TPANIC_0720	bifunctional chemotaxis protein CheC/flagellar motor switch protein FliY	789657	788057	A	syn	GTT->GTC															G	G	G	G
TPANIC_0720	bifunctional chemotaxis protein CheC/flagellar motor switch protein FliY	789700	788100	C	nonsyn	AGT->AAT									T
TPANIC_0720	bifunctional chemotaxis protein CheC/flagellar motor switch protein FliY	790018	788418	C	nonsyn	GGT->GAT																				T
TPANIC_0721	flagellar motor switch protein FliM	790985	789385	G	nonsyn	ACG->AAG	T	T	T	T	T	T	T	T			T	T	T		T	T	T	T		T
TPANIC_0725	Mot family proton (H+) or sodium (Na+) transporter MotA	792691	791091	T	syn	CAA->CAG															C	C	C	C		C
TPANIC_0725	Mot family proton (H+) or sodium (Na+) transporter MotA	793197	791597	T	syn	AGG->CGG															G	G	G	G		G
TPANIC_0726	flagellar protein FlbD	793412	791812	G	nonsyn	CCT->CTT															A	A	A	A
TPANIC_0727	flagellar hook protein FlgE	794506	792906	C	syn	GCG->GCA															T	T	T	T
TPANIC_0729	flagellar hook-length control protein FliK	796258	794658	C	nonsyn	GGA->AGA															T	T	T	T		T
TPANIC_0729	flagellar hook-length control protein FliK	796288	794688	T	nonsyn	ATT->GTT															C	C	C	C		C
TPANIC_0729	flagellar hook-length control protein FliK	796382	794782	G	syn	AGC->AGT																				A
TPANIC_0729	flagellar hook-length control protein FliK	796716	795116	G	nonsyn	TCA->TTA															A	A	A	A		A
TPANIC_0729	flagellar hook-length control protein FliK	796770	795170	A	nonsyn	GTA->GCA															G	G	G	G		G
TPANIC_0729	flagellar hook-length control protein FliK	797071	795471	C	nonsyn	GCT->TCT															A	A	A	A		A
TPANIC_0730	CDP-diacylglycerol--glycerol-3-phosphate 3-phosphatidyltransferase	797388	795788	T	nonsyn	TTT->CTT																		C
TPANIC_0731	ADP-ribose diphosphatase	798756	797156	C	syn	CGC->CGT																				T
TPANIC_0732	bifunctional methylenetetrahydrofolate dehydrogenase (NADP(+))/methenyltetrahydrofolate cyclohydrolase	799397	797796	A	syn	CGT->CGC															G	G	G	G		G
intergenic	non-coding region	799933	798332	A	/	/	G	G	G	G	G	G	G	G			G	G	G
TPANIC_0733	hypothetical protein	800166	798565	T	syn	ATT->ATC																				C
TPANIC_0733	hypothetical protein	800177	798576	G	nonsyn	TGC->TAC																				A
TPANIC_0733	hypothetical protein	800193	798592	A	syn	GCA->GCG																				G
TPANIC_0733	hypothetical protein	800194	798593	G	nonsyn	GGG->AGG																		A
TPANIC_0733	hypothetical protein	800197	798596	G	nonsyn	GGA->CGA																				C
TPANIC_0733	hypothetical protein	800198	798597	G	nonsyn	GGA->GAA																				A
TPANIC_0733	hypothetical protein	800207	798606	C	nonsyn	ACC->AAC																				A
TPANIC_0733	hypothetical protein	800215	798614	T	nonsyn	TCT->CCT																		C
TPANIC_0733	hypothetical protein	800221	798620	A	nonsyn	AGT->GGT																				G
TPANIC_0733	hypothetical protein	800238	798637	T	syn	GGT->GGG															G	G	G	G		G
TPANIC_0733	hypothetical protein	800244	798643	C	syn	GGC->GGT															T	T	T	T		T
TPANIC_0733	hypothetical protein	800400	798799	C	syn	TAC->TAT															T	T	T	T		T
TPANIC_0733	hypothetical protein	800586	798985	C	nonsyn	AGC->AGA															A	A	A	A		A
TPANIC_0733	hypothetical protein	800587	798986	T	nonsyn	TCC->ACC															A	A	A	A		A
TPANIC_0733	hypothetical protein	800591	798990	C	nonsyn	CCC->CGC															G	G	G	G		G
TPANIC_0733	hypothetical protein	800593	798992	G	nonsyn	GAC->TAC															T	T	T	T		T
TPANIC_0733	hypothetical protein	800600	798999	G	nonsyn	TGC->TCC															C	C	C	C		C
TPANIC_0733	hypothetical protein	800643	799042	T	syn	TAT->TAC															C	C	C	C		C
intergenic	non-coding region	800658	799057	C	/	/															G	G	G	G		G
intergenic	non-coding region	800661	799060	C	/	/															G	G	G	G		G
TPANIC_0734	purine-nucleoside phosphorylase	800862	799261	T	syn	TTA->TTG															C	C	C	C		C
TPANIC_0734	purine-nucleoside phosphorylase	800919	799318	A	syn	TCT->TCC															G	G	G	G		G
TPANIC_0734	purine-nucleoside phosphorylase	800946	799345	C	syn	GGG->GGA															T	T	T	T		T
TPANIC_0735	glutamate synthase (NADPH)	801588	799987	G	syn	AGC->AGT															A	A	A	A		A
TPANIC_0735	glutamate synthase (NADPH)	801716	800115	T	nonsyn	AAA->GAA															C	C	C	C		C
TPANIC_0735	glutamate synthase (NADPH)	802068	800467	C	syn	GCG->GCA															T	T	T	T
TPANIC_0735	glutamate synthase (NADPH)	802569	800968	C	nonsyn	TTG->TTT															A	A	A	A		A
TPANIC_0736	ferredoxin--NADP(+) reductase, subunit alpha	803821	802220	A	syn	TTG->CTG	G	G	G	G	G	G	G	G			G	G								G
TPANIC_0737	sugar ABC superfamily ATP binding cassette transporter, binding protein	804462	802861	C	syn	GCC->GCT																				T
TPANIC_0737	sugar ABC superfamily ATP binding cassette transporter, binding protein	804726	803125	G	syn	GTG->GTA	A	A	A	A	A	A	A	A			A	A	A		A	A	A	A		A
TPANIC_0738	hypothetical protein	805623	804022	C	nonsyn	GCT->ACT															T	T	T	T		T
TPANIC_0738	hypothetical protein	805650	804049	T	nonsyn	ACT->GCT															C	C	C	C
TPANIC_0742	GTP-binding protein	809311	807710	A	syn	TAT->TAC									G
TPANIC_0746	pyruvate, phosphate dikinase	811117	809516	C	nonsyn	GCT->ACT															T
TPANIC_0746	pyruvate, phosphate dikinase	811875	810274	T	nonsyn	GAG->GGG										C
TPANIC_0746	pyruvate, phosphate dikinase	812238	810637	A	nonsyn	GTT->GCT	G	G	G	G	G	G	G	G			G	G	G		G	G	G	G		G
TPANIC_0746	pyruvate, phosphate dikinase	812787	811186	G	nonsyn	GCC->GTC																A
TPANIC_0746	pyruvate, phosphate dikinase	813021	811420	G	nonsyn	GCC->GTC																				A
TPANIC_0746	pyruvate, phosphate dikinase	813257	811656	C	nonsyn	TTG->TTT															A	A	A	A
TPANIC_0747	hypothetical protein	813603	812002	G	nonsyn	TCA->TTA																	A
TPANIC_0748	cytoplasmic filament protein A	815622	814021	C	syn	GCG->GCA															T	T	T	T		T
TPANIC_0748	cytoplasmic filament protein A	815641	814040	C	nonsyn	AGA->AAA															T	T	T	T		T
TPANIC_0748	cytoplasmic filament protein A	816243	814642	C	syn	AAG->AAA															T	T	T	T		T
TPANIC_0748	cytoplasmic filament protein A	816454	814853	C	nonsyn	TGT->TAT	T	T	T	T	T	T	T	T		T	T	T	T		T	T	T	T		T
TPANIC_0750	hypothetical protein	817202	815601	T	syn	GTT->GTC															C	C	C	C
TPANIC_0752	putative membrane protein	819148	817547	G	nonsyn	CGT->TGT															A	A	A	A		A
TPANIC_0754	2-methylthioadenine synthetase	820680	819079	G	syn	ATC->ATA															T	T	T	T
TPANIC_0756	methionyl-tRNA formyltransferase	821958	820357	T	syn	CTA->CTC	G	G	G	G	G	G	G	G			G	G			G	G	G	G		G
TPANIC_0760	penicillin-binding protein	824748	823147	C	nonsyn	CTC->TTC																				T
TPANIC_0897	Tpr protein K	976411	974803	C	nonsyn	GGG->GAG	T		T					T					T			T	T			T
TPANIC_0897	Tpr protein K	976404	974796	T	syn	GTA->GTC	G			G									G			G	G
TPANIC_0897	Tpr protein K	976379	974771	G	nonsyn	CAC->GAC	C															C	C			C
TPANIC_0762	hypothetical protein	827829	826227	G	nonsyn	GAG->AAG															A	A	A	A		A
TPANIC_0764	hypothetical protein	829462	827860	G	nonsyn	GCG->TCG																				T
TPANIC_0765	M41 family endopeptidase FtsH	830084	828482	A	nonsyn	TTT->CTT															G	G	G	G
TPANIC_0765	M41 family endopeptidase FtsH	831039	829437	G	syn	TCC->TCT																A
TPANIC_0765	M41 family endopeptidase FtsH	831568	829966	G	nonsyn	CCG->CTG													A
intergenic	non-coding region	832199	830597	T	/	/															C	C	C	C		C
TPANIC_0766	hypothetical protein	832708	831106	A	nonsyn	CAG->CGG															G	G	G	G		G
TPANIC_0768	treponemal membrane protein A	835725	834123	C	nonsyn	CCC->TCC															T	T	T	T
TPANIC_0770	putative ATP-dependent RNA helicase	837638	836036	A	nonsyn	TAC->TGC															G	G	G	G		G
TPANIC_0770	putative ATP-dependent RNA helicase	837713	836111	A	nonsyn	GAC->GGC	G	G	G	G	G	G	G	G			G	G	G		G	G	G	G		G
TPANIC_0770	putative ATP-dependent RNA helicase	837936	836334	A	syn	TTA->TTG															G	G	G	G		G
TPANIC_0771	PnaS family phosphate:sodium (Na+) symporter	840080	838478	T	nonsyn	ATG->GTG															C	C	C	C		C
TPANIC_0771	PnaS family phosphate:sodium (Na+) symporter	840391	838789	C	nonsyn	TGT->TAT															T	T	T	T		T
TPANIC_0771	PnaS family phosphate:sodium (Na+) symporter	840671	839069	A	nonsyn	TTT->CTT															G	G	G	G
TPANIC_0773	S1 family peptidase Do	843111	841509	T	syn	TTA->TTG															C	C	C	C		C
TPANIC_0773	S1 family peptidase Do	843129	841527	T	syn	GTA->GTG															C	C	C	C		C
intergenic	non-coding region	843715	842113	C	/	/															A	A	A	A		A
TPANIC_0775	DNA-(apurinic or apyrimidinic site) lyase	845129	843527	A	syn	TAA->TAG															G	G	G	G
TPANIC_0776	hypothetical protein	845589	843987	A	nonsyn	TGT->CGT															G	G	G	G		G
TPANIC_0779	membrane-associated protein DedA	847611	846009	C	syn	CGG->CGA															T	T	T	T
TPANIC_0780	NAD(+) synthase	848193	846591	T	nonsyn	ATA->GTA															C	C	C	C		C
TPANIC_0780	NAD(+) synthase	849143	847541	C	nonsyn	CGT->CAT															T	T	T	T		T
TPANIC_0781	hypothetical protein	850549	848947	C	syn	GCG->GCA															T	T	T	T		T
TPANIC_0781	hypothetical protein	850912	849310	C	nonsyn	ATG->ATA															T	T	T	T		T
intergenic	non-coding region	852278	850676	G	/	/															A	A	A	A
TPANIC_0787	putative membrane protein	854727	853125	G	syn	CTG->TTG																		A
TPANIC_0787	putative membrane protein	854802	853200	T	nonsyn	ATG->GTG															C	C	C	C		C
TPANIC_0789	hypothetical protein	856469	854867	C	nonsyn	AGT->AAT															T	T	T	T		T
TPANIC_0790	putative RND superfamily resistance-nodulation-cell division antibiotic:proton (H+) antiporter	858819	857217	A	nonsyn	TGT->CGT	G	G	G	G	G	G	G	G		G	G	G	G		G	G	G	G		G
TPANIC_0791	hypothetical protein	859630	858028	G	nonsyn	CCC->TCC																				A
TPANIC_0792	flagellar filament core protein FlaB	860410	858808	G	syn	CAG->CAA	A	A	A	A	A	A	A	A			A	A	A		A	A	A	A		A
TPANIC_0792	flagellar filament core protein FlaB	860458	858856	A	syn	GTA->GTG															G	G	G	G		G
TPANIC_0793	hypothetical protein	861564	859962	G	nonsyn	CGC->CTC											T
intergenic	non-coding region	868391	866789	T	/	/															C	C	C	C		C
TPANIC_0800	serine-type D-Ala-D-Ala carboxypeptidase	869557	867955	T	syn	GCT->GCC															C	C	C	C		C
TPANIC_0800	serine-type D-Ala-D-Ala carboxypeptidase	869576	867974	T	nonsyn	TGT->CGT															C	C	C	C		C
TPANIC_0801	S14 family endopeptidase ClpA	870128	868526	T	syn	CAA->CAG															C	C	C	C		C
TPANIC_0801	S14 family endopeptidase ClpA	870687	869085	T	nonsyn	CAG->CGG													C
TPANIC_0801	S14 family endopeptidase ClpA	870734	869132	G	syn	GCC->GCT													A
TPANIC_0804	sugar ABC superfamily ATP binding cassette transporter, ABC protein	874149	872547	C	nonsyn	GCA->GTA	T	T	T	T	T	T	T	T			T	T			T	T	T	T		T
TPANIC_0805	putative exoribonuclease II	875304	873702	C	nonsyn	CGC->CAC															T	T	T	T		T
TPANIC_0806	FemAB family protein	878279	876677	T	nonsyn	CAT->CGT															C	C
intergenic	non-coding region	879200	877598	A	/	/															G	G	G	G		G
TPANIC_0810	site-specific DNA-methyltransferase (adenine-specific)	880966	879364	T	syn	CTT->CTC															C	C	C	C		C
intergenic	non-coding region	881756	880154	T	/	/															C	C	C	C		C
TPANIC_0813	hypothetical protein	883170	881567	T	nonsyn	ATA->GTA															C	C	C	C		C
TPANIC_0814	thioredoxin-disulfide reductase	884358	882755	A	syn	GCA->GCG																				G
TPANIC_0817	phosphopyruvate hydratase	887442	885839	T	nonsyn	GAA->GAC																		G
TPANIC_0817	phosphopyruvate hydratase	887590	885987	A	nonsyn	GTG->GCG													G
TPANIC_0817	phosphopyruvate hydratase	887919	886316	G	syn	GGC->GGG															C	C	C	C		C
TPANIC_0820	hypothetical protein	890154	888551	C	nonsyn	GGG->AGG	T	T	T	T	T	T	T	T			T	T	T		T	T	T	T		T
TPANIC_0821	putative metal ion ABC superfamily ATP binding cassette transporter, binding protein	890961	889358	C	syn	GCG->GCA															T	T	T	T		T
TPANIC_0827	hypothetical protein	896069	894466	A	syn	GCA->GCG															G	G	G	G		G
TPANIC_0829	putative membrane protein	898075	896472	G	nonsyn	GTC->ATC															A	A	A	A		A
TPANIC_0830	tRNA-pseudouridine synthase I	898538	896935	A	nonsyn	GAA->GAC															C	C	C	C		C
intergenic	non-coding region	899047	897443	G	/	/															C	C	C	C		C
TPANIC_0831	arginine--tRNA ligase	899506	897902	C	nonsyn	ATG->ATA															T	T	T	T		T
TPANIC_0831	arginine--tRNA ligase	899557	897953	G	syn	GCC->GCT																				A
TPANIC_0831	arginine--tRNA ligase	899925	898321	T	nonsyn	AAA->GAA															C	C	C	C		C
TPANIC_0831	arginine--tRNA ligase	900275	898671	G	nonsyn	GCG->GTG															A	A	A	A
TPANIC_0832	hypothetical protein	901301	899697	T	syn	GCA->GCG															C	C	C	C		C
TPANIC_0833	hypothetical protein	902114	900510	T	nonsyn	TCA->GCA															G	G	G	G		G
TPANIC_0834	tyrosine--tRNA ligase	902851	901247	C	syn	GCG->GCT																				A
TPANIC_0834	tyrosine--tRNA ligase	903130	901526	G	syn	ACC->ACT																				A
TPANIC_0835	hypothetical protein	905430	903826	T	syn	GGA->GGG																				C
TPANIC_0836	hypothetical protein	906874	905270	A	nonsyn	TGT->CGT															G	G	G	G		G
TPANIC_0837	threonine--tRNA ligase	908039	906435	C	nonsyn	CCC->TCC																				T
TPANIC_0837	threonine--tRNA ligase	908746	907142	C	syn	TCC->TCT															T	T	T	T		T
TPANIC_0837	threonine--tRNA ligase	908992	907388	C	syn	GGC->GGT															T	T	T	T		T
TPANIC_0837	threonine--tRNA ligase	909034	907430	A	syn	GGA->GGG															G	G	G	G		G
TPANIC_0837	threonine--tRNA ligase	909262	907658	C	syn	CTC->CTT															T	T	T	T		T
TPANIC_0837	threonine--tRNA ligase	909415	907811	G	syn	CAG->CAA															A	A	A	A		A
intergenic	non-coding region	909578	907974	C	/	/															T	T	T	T		T
TPANIC_0838	ABC superfamily ATP binding cassette transporter, ABC protein	909673	908069	T	nonsyn	ATC->GTC															C	C	C	C		C
TPANIC_0838	ABC superfamily ATP binding cassette transporter, ABC protein	909731	908127	C	syn	ACG->ACA															T	T	T	T		T
TPANIC_0838	ABC superfamily ATP binding cassette transporter, ABC protein	910995	909391	T	nonsyn	TAT->TGT													C
intergenic	non-coding region	911319	909715	C	/	/															T	T	T	T		T
TPANIC_0840	putative membrane protein	912782	911178	T	syn	TAT->TAC													C
TPANIC_0840	putative membrane protein	913225	911621	C	nonsyn	ACA->ATA															T	T	T	T		T
TPANIC_0841	S1 family peptidase Do	915460	913856	T	syn	GGA->GGG															C	C	C	C		C
TPANIC_0841	S1 family peptidase Do	916216	914612	T	nonsyn	ATA->ATG	C	C	C	C	C	C	C	C			C	C	C		C	C	C	C		C
TPANIC_0841	S1 family peptidase Do	916217	914613	A	nonsyn	ATA->ACA															G	G	G	G		G
TPANIC_0844	glyceraldehyde-3-phosphate dehydrogenase	918397	916793	C	syn	CTC->CTT															T	T	T	T		T
TPANIC_0844	glyceraldehyde-3-phosphate dehydrogenase	918981	917377	G	nonsyn	GGA->GAA																				A
TPANIC_0849	ribosomal protein L35	921248	919644	T	nonsyn	AGT->GGT															C	C	C	C		C
TPANIC_0851	hypothetical protein	922099	920495	A	nonsyn	ACC->GCC															G	G	G	G		G
TPANIC_0851	hypothetical protein	923853	922249	G	syn	AAG->AAA															A	A	A	A		A
TPANIC_0852	prolipoprotein diacylglyceryl transferase	924995	923391	C	nonsyn	ATG->ATA															T	T	T	T		T
TPANIC_0854	putative membrane protein	926813	925209	C	syn	GTG->GTA															T	T	T	T		T
TPANIC_0854	putative membrane protein	926819	925215	C	syn	GTG->GTA															T	T	T	T		T
TPANIC_0854	putative membrane protein	926985	925381	G	nonsyn	GCC->GAC															T	T	T	T		T
TPANIC_0854	putative membrane protein	927283	925679	A	nonsyn	TTT->ATT																		T
TPANIC_0854	putative membrane protein	928188	926584	G	nonsyn	ACG->ATG									A
TPANIC_0854	putative membrane protein	928523	926919	G	syn	CCC->CCT																				A
TPANIC_0854	putative membrane protein	929698	928094	G	nonsyn	CGT->TGT															A	A	A	A		A
TPANIC_0854	putative membrane protein	929715	928111	C	nonsyn	GGT->GAT	T	T	T	T	T	T	T	T	T	T	T	T	T		T	T	T	T		T
TPANIC_0855	putative outer membrane protein	933510	931906	G	nonsyn	CTC->TTC															A
TPANIC_0855	putative outer membrane protein	934056	932452	C	nonsyn	GAG->AAG															T	T	T	T
TPANIC_0855	putative outer membrane protein	934063	932459	C	syn	GGG->GGA															T	T	T	T
TPANIC_0856	hypothetical protein	935036	933432	T	syn	CTT->CTC																				C
TPANIC_0856	hypothetical protein	935039	933435	C	syn	TCC->TCT																				T
TPANIC_0856	hypothetical protein	935052	933448	T	nonsyn	TCG->CCG															C	C	C	C
TPANIC_0856	hypothetical protein	935053	933449	C	nonsyn	TCG->TGG															G	G	G	G
TPANIC_0856	hypothetical protein	935073	933469	G	nonsyn	GCG->ACG																				A
TPANIC_0856	hypothetical protein	935074	933470	C	nonsyn	GCG->GGG																				G
TPANIC_0856	hypothetical protein	935075	933471	G	syn	GCG->GCT																				T
TPANIC_0856	hypothetical protein	935081	933477	G	nonsyn	ATG->ATA																				A
TPANIC_0856	hypothetical protein	935084	933480	T	syn	CGT->CGG																				G
TPANIC_0856	hypothetical protein	935085	933481	A	nonsyn	ATG->GTG																				G
TPANIC_0856	hypothetical protein	935086	933482	T	nonsyn	ATG->ACG																				C
TPANIC_0856	hypothetical protein	935091	933487	T	nonsyn	TTC->CTC																				C
TPANIC_0856	hypothetical protein	935096	933492	C	syn	CCC->CCT															T	T	T	T		T
TPANIC_0856	hypothetical protein	935099	933495	A	syn	GAA->GAG																				G
TPANIC_0856	hypothetical protein	935100	933496	T	nonsyn	TCC->GCC																				G
TPANIC_0856	hypothetical protein	935102	933498	C	syn	TCC->TCT															T	T	T	T		T
TPANIC_0856	hypothetical protein	935107	933503	T	nonsyn	TTT->TGT																				G
TPANIC_0856	hypothetical protein	935108	933504	T	nonsyn	TTT->TTG																				G
TPANIC_0856	hypothetical protein	935109	933505	A	nonsyn	AAC->GAC															G	G	G	G		G
TPANIC_0856	hypothetical protein	935110	933506	A	nonsyn	AAC->ACC																				C
TPANIC_0856	hypothetical protein	935113	933509	T	nonsyn	TTT->TCT																				C
TPANIC_0856	hypothetical protein	935114	933510	T	nonsyn	TTT->TTA																				A
TPANIC_0856	hypothetical protein	935115	933511	T	nonsyn	TCT->GCT																				G
TPANIC_0856	hypothetical protein	935116	933512	C	nonsyn	TCT->TTT																				T
TPANIC_0856	hypothetical protein	935117	933513	T	syn	TCT->TCA																				A
TPANIC_0856	hypothetical protein	935123	933519	C	syn	TCC->TCT																				T
TPANIC_0856	hypothetical protein	935128	933524	G	nonsyn	GGG->GTG																				T
TPANIC_0856	hypothetical protein	935129	933525	G	syn	GGG->GGA																				A
TPANIC_0856	hypothetical protein	935130	933526	C	nonsyn	CCC->ACC																				A
TPANIC_0856	hypothetical protein	935131	933527	C	nonsyn	CCC->CTC																				T
TPANIC_0856	hypothetical protein	935134	933530	T	nonsyn	GTG->GAG																				A
TPANIC_0856	hypothetical protein	935522	933918	T	syn	TGT->TGC																				C
TPANIC_0856	hypothetical protein	935528	933924	C	syn	TGC->TGT																				T
TPANIC_0856	hypothetical protein	935537	933933	A	nonsyn	GAA->GAT																				T
TPANIC_0856	hypothetical protein	935542	933938	C	nonsyn	ACG->AAG																				A
TPANIC_0856	hypothetical protein	935544	933940	C	nonsyn	CCG->ACG																				A
TPANIC_0856	hypothetical protein	935546	933942	G	syn	CCG->CCA																				A
TPANIC_0856	hypothetical protein	935549	933945	C	syn	GGC->GGT																				T
TPANIC_0856	hypothetical protein	935552	933948	A	syn	TCA->TCG																				G
TPANIC_0856	hypothetical protein	935553	933949	C	nonsyn	CCG->GCG																				G
TPANIC_0856	hypothetical protein	935554	933950	C	nonsyn	CCG->CGG															G	G	G	G		T
TPANIC_0856	hypothetical protein	935561	933957	G	syn	GCG->GCA																				A
TPANIC_0858	hypothetical protein	936038	934433	T	nonsyn	TGC->CGC																				C
TPANIC_0858	hypothetical protein	936077	934472	C	nonsyn	CAT->AAT																		A
TPANIC_0858	hypothetical protein	936133	934528	G	syn	GCG->GCC																				C
TPANIC_0858	hypothetical protein	936149	934544	C	nonsyn	CCC->GCC															G	G	G	G		G
TPANIC_0858	hypothetical protein	936157	934552	A	syn	AAA->AAG															G	G	G	G
TPANIC_0858	hypothetical protein	936162	934557	A	nonsyn	CAA->CGA																				G
TPANIC_0858	hypothetical protein	936168	934563	A	nonsyn	CAG->CGG															G
TPANIC_0858	hypothetical protein	936177	934572	G	nonsyn	CGG->CAG																				A
TPANIC_0858	hypothetical protein	936178	934573	G	syn	CGG->CGA	A	A	A	A	A	A	A	A			A	A
TPANIC_0858	hypothetical protein	936180	934575	A	nonsyn	CAG->CGG																G		G
TPANIC_0858	hypothetical protein	936230	934625	G	nonsyn	GCG->TCG													T
TPANIC_0858	hypothetical protein	936235	934630	T	syn	TTT->TTC													C
TPANIC_0858	hypothetical protein	936241	934636	G	syn	GCG->GCA													A
TPANIC_0858	hypothetical protein	936242	934637	C	syn	CTG->TTG													T
TPANIC_0858	hypothetical protein	936250	934645	T	syn	AAT->AAC													C
TPANIC_0858	hypothetical protein	936256	934651	A	syn	GCA->GCC													C
TPANIC_0858	hypothetical protein	936259	934654	T	syn	AGT->AGC													C
TPANIC_0858	hypothetical protein	936308	934703	C	nonsyn	CTG->GTG																		G
TPANIC_0858	hypothetical protein	936358	934753	C	syn	CTC->CTT																T
TPANIC_0858	hypothetical protein	936361	934756	T	syn	TCT->TCC																C
TPANIC_0858	hypothetical protein	936374	934769	T	nonsyn	TCG->CCG																C
TPANIC_0858	hypothetical protein	936375	934770	C	nonsyn	TCG->TGG																G
TPANIC_0858	hypothetical protein	936418	934813	T	syn	CCT->CCC															C	C	C	C
TPANIC_0858	hypothetical protein	936424	934819	T	syn	TCT->TCC															C	C	C	C
TPANIC_0858	hypothetical protein	936431	934826	G	nonsyn	GAC->AAC															A	A	A	A		A
TPANIC_0858	hypothetical protein	936440	934835	A	nonsyn	ACC->CCC																				C
TPANIC_0858	hypothetical protein	936443	934838	A	nonsyn	ACC->TCC																				T
TPANIC_0858	hypothetical protein	936450	934845	A	nonsyn	GAG->GGG																				G
TPANIC_0858	hypothetical protein	936452	934847	C	nonsyn	CCC->ACC															A	A	A	A
TPANIC_0858	hypothetical protein	936473	934868	A	nonsyn	AAC->GAC															G	G	G	G		G
TPANIC_0858	hypothetical protein	936474	934869	A	nonsyn	AAC->ACC															C	C	C	C
TPANIC_0858	hypothetical protein	936529	934924	A	syn	GGA->GGG															G	G	G	G		G
TPANIC_0858	hypothetical protein	936586	934981	G	syn	CAG->CAA													A
TPANIC_0858	hypothetical protein	936588	934983	A	nonsyn	CAC->CGC													G
TPANIC_0858	hypothetical protein	936594	934989	C	nonsyn	TCT->TGT													G
TPANIC_0858	hypothetical protein	936596	934991	G	nonsyn	GTC->CTC													C
TPANIC_0858	hypothetical protein	936597	934992	T	nonsyn	GTC->GGC													G
TPANIC_0858	hypothetical protein	936600	934995	C	nonsyn	TCC->TGC													G
TPANIC_0858	hypothetical protein	936601	934996	C	syn	TCC->TCT													T
TPANIC_0858	hypothetical protein	936603	934998	G	nonsyn	AGT->ACT													C
TPANIC_0858	hypothetical protein	936604	934999	T	syn	AGT->AGC													C
TPANIC_0858	hypothetical protein	936608	935003	A	nonsyn	ATC->GTC													G
TPANIC_0858	hypothetical protein	936610	935005	C	nonsyn	ATC->ATG													G
TPANIC_0858	hypothetical protein	936613	935008	C	syn	GGC->GGT													T		T	T	T	T		T
TPANIC_0858	hypothetical protein	936614	935009	T	syn	TTG->CTG													C
TPANIC_0858	hypothetical protein	936619	935014	G	syn	CAG->CAA													A
TPANIC_0858	hypothetical protein	936637	935032	C	syn	GCC->GCT													T
TPANIC_0858	hypothetical protein	936642	935037	C	nonsyn	TCC->TTC													T
TPANIC_0858	hypothetical protein	936648	935043	C	nonsyn	ACC->AGC													G
TPANIC_0858	hypothetical protein	936654	935049	A	nonsyn	GAA->GCA													C
TPANIC_0858	hypothetical protein	936655	935050	A	syn	GAA->GAG															G	G	G	G		G
TPANIC_0858	hypothetical protein	936658	935053	G	syn	GAG->GAA													A
TPANIC_0858	hypothetical protein	936725	935120	G	nonsyn	GAG->CAG																				C
TPANIC_0858	hypothetical protein	936771	935166	G	nonsyn	AGG->AAG															A	A	A	A		A
TPANIC_0858	hypothetical protein	936774	935169	G	nonsyn	TGC->TCC															C	C	C	C		C
TPANIC_0858	hypothetical protein	936781	935176	C	syn	TGC->TGT																				T
TPANIC_0858	hypothetical protein	936788	935183	A	nonsyn	AAG->TAG													G		T	T	T	T
TPANIC_0858	hypothetical protein	936791	935186	A	nonsyn	AAG->TAG															T	T	T	T
TPANIC_0858	hypothetical protein	936794	935189	G	nonsyn	GCG->CCG													C							C
TPANIC_0858	hypothetical protein	936806	935201	G	nonsyn	GAC->AAC															A	A	A	A
TPANIC_0858	hypothetical protein	936808	935203	C	nonsyn	GAC->GAG															G	G	G	G
TPANIC_0858	hypothetical protein	936823	935218	C	syn	TGC->TGT													T
TPANIC_0858	hypothetical protein	936829	935224	T	syn	TGT->TGC													C
TPANIC_0858	hypothetical protein	936836	935231	T	nonsyn	TGC->AGC													A
TPANIC_0858	hypothetical protein	936839	935234	A	nonsyn	AAC->GAC															G	C
TPANIC_0858	hypothetical protein	936841	935236	C	nonsyn	AAC->AAA															A	A	A	A		A
TPANIC_0858	hypothetical protein	936843	935238	A	nonsyn	GAC->GCC													C
TPANIC_0858	hypothetical protein	936847	935242	A	syn	AAA->AAG													G
TPANIC_0858	hypothetical protein	936850	935245	T	syn	GGT->GGC													C
TPANIC_0858	hypothetical protein	936851	935246	A	nonsyn	ACG->TCG													T		T	T	T	T		T
TPANIC_0858	hypothetical protein	936853	935248	G	syn	ACG->ACA													A
TPANIC_0858	hypothetical protein	936854	935249	G	nonsyn	GTG->CTG													C
TPANIC_0858	hypothetical protein	936855	935250	T	nonsyn	GTG->GCG													C
TPANIC_0858	hypothetical protein	936857	935252	C	nonsyn	CAC->TAC															T	T	T	T
TPANIC_0858	hypothetical protein	936862	935257	A	syn	GCA->GCG													G		G	G	G	G
TPANIC_0858	hypothetical protein	936880	935275	T	syn	CGT->CGC													C							C
TPANIC_0858	hypothetical protein	936892	935287	A	syn	GCA->GCG													G		G	G	G	G		G
TPANIC_0858	hypothetical protein	936901	935296	C	syn	CCC->CCG													G
TPANIC_0858	hypothetical protein	936902	935297	T	nonsyn	TTC->CTC													C
TPANIC_0858	hypothetical protein	936907	935302	C	syn	AGC->AGT													T
TPANIC_0858	hypothetical protein	936923	935318	C	nonsyn	CTT->GTT													G
TPANIC_0858	hypothetical protein	936925	935320	T	syn	CTT->CTG													G
TPANIC_0858	hypothetical protein	936930	935325	C	nonsyn	GCC->GTC													T
TPANIC_0858	hypothetical protein	936931	935326	C	syn	GCC->GCG													G
TPANIC_0858	hypothetical protein	936932	935327	A	nonsyn	ACC->GCC													G
TPANIC_0858	hypothetical protein	936938	935333	A	nonsyn	AGC->CGC													C
TPANIC_0858	hypothetical protein	936963	935358	G	nonsyn	AGT->ACT																				C
TPANIC_0858	hypothetical protein	936986	935381	C	nonsyn	CAG->GAG															G	G	G	G
TPANIC_0858	hypothetical protein	936991	935386	C	syn	AAC->AAT															T	T	T	T
TPANIC_0858	hypothetical protein	937067	935462	A	nonsyn	AAG->GAG													G							G
TPANIC_0858	hypothetical protein	937135	935530	C	syn	TAC->TAT																				T
TPANIC_0858	hypothetical protein	937149	935544	G	nonsyn	AGC->AAC	A	A	A	A	A	A	A	A			A	A								C
TPANIC_0858	hypothetical protein	937150	935545	C	syn	AGC->AGT																				T
TPANIC_0858	hypothetical protein	937154	935549	A	nonsyn	ATC->GTC																				G
TPANIC_0858	hypothetical protein	937160	935555	A	nonsyn	AGT->TGT																				T
TPANIC_0858	hypothetical protein	937164	935559	G	nonsyn	GGG->GAG																		A
TPANIC_0858	hypothetical protein	937168	935563	T	syn	AGT->AGC																				C
TPANIC_0858	hypothetical protein	937169	935564	G	nonsyn	GGG->AGG																				A
TPANIC_0858	hypothetical protein	937170	935565	G	nonsyn	GGG->GAG																				A
TPANIC_0858	hypothetical protein	937171	935566	G	syn	GGG->GGT																				T
TPANIC_0858	hypothetical protein	937176	935571	C	nonsyn	ACA->AAA																				A
TPANIC_0858	hypothetical protein	937177	935572	A	syn	ACA->ACC																				C
TPANIC_0858	hypothetical protein	937180	935575	C	syn	GGC->GGT	T	T	T	T	T	T	T	T			T	T
TPANIC_0858	hypothetical protein	937186	935581	G	syn	AAG->AAA																				A
TPANIC_0859	hypothetical protein	937351	935746	A	syn	CCA->CCG																				G
TPANIC_0859	hypothetical protein	937398	935793	C	nonsyn	TCG->TTG																		T
TPANIC_0859	hypothetical protein	937490	935885	G	nonsyn	GTT->ATT															A	A	A	A		A
TPANIC_0859	hypothetical protein	937526	935921	G	nonsyn	GCC->CCC																				C
TPANIC_0859	hypothetical protein	937662	936057	C	nonsyn	GCC->GTC																				T
TPANIC_0859	hypothetical protein	937785	936180	C	nonsyn	ACC->AGC																				G
TPANIC_0859	hypothetical protein	937867	936262	C	syn	CGC->CGA																A
TPANIC_0859	hypothetical protein	938014	936410	T	syn	GGT->GGG															G	G	G	G
TPANIC_0859	hypothetical protein	938020	936416	C	nonsyn	AGC->AGA															A	A	A	A
TPANIC_0859	hypothetical protein	938021	936417	C	nonsyn	CAG->AAG															A	A	A	A
TPANIC_0859	hypothetical protein	938024	936420	T	nonsyn	TCA->GCA															G	G	G	G
TPANIC_0859	hypothetical protein	938033	936429	T	nonsyn	TCC->GCC															G	G	G	G
TPANIC_0859	hypothetical protein	938037	936433	A	nonsyn	AAC->AGC															G	G	G	G
TPANIC_0859	hypothetical protein	938208	936604	G	nonsyn	GGA->GCA																				C
TPANIC_0859	hypothetical protein	938231	936627	G	nonsyn	GGC->AGC																				A
TPANIC_0859	hypothetical protein	938239	936635	C	syn	GGC->GGG																				G
TPANIC_0859	hypothetical protein	938361	936757	C	nonsyn	GCC->GAC																				A
TPANIC_0859	hypothetical protein	938450	936846	G	nonsyn	GGT->CGT																				C
TPANIC_0859	hypothetical protein	938457	936853	A	nonsyn	CAG->CTG																				T
TPANIC_0859	hypothetical protein	938537	936933	G	nonsyn	GCG->ACG															A	A	A	A
TPANIC_0859	hypothetical protein	938538	936934	C	nonsyn	GCG->GAG															A	A	A	A
TPANIC_0859	hypothetical protein	938613	937009	G	nonsyn	TGG->TCG																				C
TPANIC_0859	hypothetical protein	938740	937136	C	syn	GGC->GGT															T	T	T	T
intergenic	non-coding region	938823	937219	T	/	/															C	C	C	C
intergenic	non-coding region	938841	937237	A	/	/															G	G	G	G
TPANIC_0861	glutamine--fructose-6-phosphate transaminase (isomerizing)	938938	937334	C	syn	CTG->CTA															T	T	T	T
TPANIC_0861	glutamine--fructose-6-phosphate transaminase (isomerizing)	939021	937417	C	nonsyn	GTC->ATC																				T
TPANIC_0861	glutamine--fructose-6-phosphate transaminase (isomerizing)	939030	937426	T	nonsyn	AGT->GGT																				C
TPANIC_0861	glutamine--fructose-6-phosphate transaminase (isomerizing)	939080	937476	C	nonsyn	CGT->CAT															T	T	T	T		T
TPANIC_0861	glutamine--fructose-6-phosphate transaminase (isomerizing)	939089	937485	A	nonsyn	GTG->GCG															G	G	G	G		G
TPANIC_0861	glutamine--fructose-6-phosphate transaminase (isomerizing)	939184	937580	G	syn	ATC->ATT															A	A	A	A		A
TPANIC_0861	glutamine--fructose-6-phosphate transaminase (isomerizing)	939188	937584	G	nonsyn	GCA->GTA															A	A	A	A
TPANIC_0861	glutamine--fructose-6-phosphate transaminase (isomerizing)	939253	937649	T	syn	GCA->GCG															C	C	C	C		C
TPANIC_0861	glutamine--fructose-6-phosphate transaminase (isomerizing)	939353	937749	T	nonsyn	CAT->CGT															C	C	C	C
TPANIC_0861	glutamine--fructose-6-phosphate transaminase (isomerizing)	939404	937800	T	nonsyn	CAC->CGC																		C
TPANIC_0861	glutamine--fructose-6-phosphate transaminase (isomerizing)	939976	938372	G	syn	GCC->GCT																		A
TPANIC_0861	glutamine--fructose-6-phosphate transaminase (isomerizing)	940433	938829	A	nonsyn	TTT->TGT															C	C	C	C		C
intergenic	non-coding region	940891	939287	T	/	/															C	C	C	C		C
TPANIC_0862	peptidylprolyl isomerase	941448	939844	C	syn	GAG->GAA															T	T	T	T
TPANIC_0864	hypothetical protein	944719	943115	A	nonsyn	GTG->GCG															G	G	G	G
TPANIC_0864	hypothetical protein	944867	943263	G	syn	CTG->TTG																				A
TPANIC_0864	hypothetical protein	944876	943272	T	nonsyn	AGT->GGT															C	C	C	C
TPANIC_0864	hypothetical protein	944922	943318	C	syn	GCG->GCA																		T
TPANIC_0865	putative outer membrane protein	945121	943517	T	nonsyn	CAC->CTC															A	A	A	A
TPANIC_0865	putative outer membrane protein	945224	943620	C	nonsyn	GAT->AAT													T							T
TPANIC_0865	putative outer membrane protein	945292	943688	C	nonsyn	AGT->AAT	T	T	T	T	T	T	T	T			T	T
TPANIC_0865	putative outer membrane protein	945308	943704	A	nonsyn	TCA->CCA													G		G	G	G	G		G
TPANIC_0865	putative outer membrane protein	945331	943727	T	nonsyn	AAT->AGT													C		C	C				C
TPANIC_0865	putative outer membrane protein	945396	943792	G	nonsyn	AAC->AAG															C	C	C	C
TPANIC_0865	putative outer membrane protein	945520	943916	C	nonsyn	GGC->GCC													G							G
TPANIC_0865	putative outer membrane protein	945524	943920	T	nonsyn	AGT->GGT															C	C	C	C
TPANIC_0865	putative outer membrane protein	945526	943922	A	nonsyn	ATG->ACG													G		G	G	G	G		G
TPANIC_0865	putative outer membrane protein	945527	943923	T	nonsyn	ATG->GTG													C							C
TPANIC_0865	putative outer membrane protein	945541	943937	T	nonsyn	AAC->AGC													C		C	C	C	C		C
TPANIC_0865	putative outer membrane protein	945542	943938	T	nonsyn	AAC->GAC													C		C	C	C	C		C
TPANIC_0865	putative outer membrane protein	945691	944087	T	nonsyn	CAG->CGG																C		C
TPANIC_0865	putative outer membrane protein	945692	944088	G	nonsyn	CAG->GAG															C		C
TPANIC_0865	putative outer membrane protein	945695	944091	T	nonsyn	AAC->GAC																C		G
TPANIC_0865	putative outer membrane protein	945702	944098	A	nonsyn	AAT->AAG															C	T	C	C
TPANIC_0865	putative outer membrane protein	945702	944098	A	nonsyn	AAT->AAG															C	T	C	C
TPANIC_0865	putative outer membrane protein	945704	944100	T	nonsyn	AAT->GAT															C		C	C
TPANIC_0865	putative outer membrane protein	945707	944103	T	syn	AGG->CGG															G	C	G	G
TPANIC_0865	putative outer membrane protein	945707	944103	T	syn	AGG->CGG															G	C	G	G
TPANIC_0865	putative outer membrane protein	945709	944105	T	nonsyn	GAG->GCG																G
TPANIC_0865	putative outer membrane protein	945830	944226	C	nonsyn	GCA->ACA	T	T	T	T	T	T	T	T			T	T	G		T	T	T	T		G
TPANIC_0865	putative outer membrane protein	945838	944234	T	nonsyn	GAG->GCG													G							G
TPANIC_0865	putative outer membrane protein	945845	944241	T	nonsyn	ACA->CCA													G							G
TPANIC_0865	putative outer membrane protein	945851	944247	A	nonsyn	TAC->CAC													G							G
TPANIC_0865	putative outer membrane protein	945853	944249	G	nonsyn	CCC->CTC													A							A
TPANIC_0865	putative outer membrane protein	946103	944499	T	nonsyn	AAG->GAG													C							C
TPANIC_0865	putative outer membrane protein	946105	944501	T	nonsyn	CAG->CCG													G							G
TPANIC_0865	putative outer membrane protein	946106	944502	G	nonsyn	CAG->TAG													A							A
TPANIC_0865	putative outer membrane protein	946109	944505	T	nonsyn	AAG->CAG													G							G
TPANIC_0865	putative outer membrane protein	946111	944507	T	nonsyn	GAG->GGG																C	C	C
TPANIC_0865	putative outer membrane protein	946112	944508	C	nonsyn	GAG->AAG													T							T
TPANIC_0865	putative outer membrane protein	946118	944514	T	nonsyn	ACA->GCA													C							C
TPANIC_0865	putative outer membrane protein	946121	944517	T	nonsyn	AAG->CAG															G	G	G	G
TPANIC_0865	putative outer membrane protein	946126	944522	G	nonsyn	GCA->GTA													A							A
TPANIC_0865	putative outer membrane protein	946127	944523	C	nonsyn	GCA->ACA													T							T
TPANIC_0865	putative outer membrane protein	946138	944534	A	nonsyn	GTT->GCT													G							G
TPANIC_0865	putative outer membrane protein	946142	944538	G	nonsyn	CCG->TCG													A							A
TPANIC_0865	putative outer membrane protein	946298	944694	T	nonsyn	ATT->GTT													C							C
TPANIC_0865	putative outer membrane protein	946325	944721	G	syn	CTA->TTA															A	A	A	A
intergenic	non-coding region	946439	944835	C	/	/																				G
TPANIC_0866	hypothetical protein	946498	944893	G	nonsyn	ACG->ATG															A	A	A	A
TPANIC_0866	hypothetical protein	946622	945017	G	nonsyn	CAT->TAT																				A
TPANIC_0866	hypothetical protein	947860	946254	T	nonsyn	CAT->CGT															C	C	C	C		C
TPANIC_0866	hypothetical protein	947870	946264	C	nonsyn	GAT->AAT															T	T	T	T		T
TPANIC_0866	hypothetical protein	947886	946280	T	syn	CTA->CTG															C	C	C	C		C
TPANIC_0867	hypothetical protein	948473	946867	A	nonsyn	GTA->GCA	G	G	G	G	G	G	G	G			G	G			G	G	G	G		G
intergenic	non-coding region	948666	947060	T	/	/	C	C	C	C	C	C	C	C			C	C
TPANIC_0872	flagellar hook-associated protein FliD	951394	949788	A	nonsyn	GAG->GCG															C	C	C	C		C
TPANIC_0872	flagellar hook-associated protein FliD	951595	949989	G	nonsyn	AGT->AAT	A	A	A	A	A	A	A	A			A	A			A	A	A	A		A
TPANIC_0872	flagellar hook-associated protein FliD	951793	950187	T	nonsyn	ATT->ACT																				C
TPANIC_0876	hypothetical protein	955024	953418	C	syn	ATC->ATT															T	T	T	T		T
TPANIC_0877	hypothetical protein	955916	954310	T	syn	TTT->TTC	C	C	C	C	C	C	C	C			C	C			C	C	C	C		C
TPANIC_0877	hypothetical protein	956280	954674	C	nonsyn	CAA->AAA	A	A	A	A	A	A	A	A			A	A			A	A	A	A		A
TPANIC_0878	hypothetical protein	957033	955427	T	syn	CGA->CGG															C	C	C	C		C
TPANIC_0878	hypothetical protein	957107	955501	C	nonsyn	GTG->ATG															T	T	T	T		T
TPANIC_0879	putative membrane protein	958472	956866	G	syn	CGC->CGT															A
TPANIC_0882	hypothetical protein	961205	959599	C	syn	CAG->CAA															T	T	T	T		T
TPANIC_0885	dUTP diphosphatase	964123	962517	T	syn	ACA->ACG															C	C	C	C		C
TPANIC_0885	dUTP diphosphatase	964252	962646	T	syn	CTA->CTG												C
TPANIC_0889	tRNA-pseudouridine synthase I	968198	966592	A	nonsyn	TTC->GTC															C	C	C	C		C
TPANIC_0889	tRNA-pseudouridine synthase I	968289	966683	G	syn	GGC->GGT															A	A	A	A		A
TPANIC_0891	initiation factor IF2	970062	968456	G	syn	GAC->GAT															A	A	A	A		A
TPANIC_0891	initiation factor IF2	971064	969458	G	syn	GGC->GGT																				A
TPANIC_0891	initiation factor IF2	971411	969805	T	nonsyn	AGT->GGT																				C
TPANIC_0891	initiation factor IF2	971557	969951	T	nonsyn	AAG->ACG																		G
TPANIC_0893	hypothetical protein	973660	972054	C	nonsyn	GCC->TCC															A	A	A	A		A
TPANIC_0894	hypothetical protein	974706	973101	T	nonsyn	ATT->GTT																				C
TPANIC_0895	hypothetical protein	975268	973663	A	syn	CTT->CTC																				G
TPANIC_0895	hypothetical protein	975537	973932	C	nonsyn	GTT->ATT																				T
TPANIC_0896	hypothetical protein	975837	974232	T	nonsyn	ATG->GTG	C	C	C	C		C	C	C			C	C						C
TPANIC_0896	hypothetical protein	975840	974235	G	nonsyn	CAT->TAT	A	A	A	A		A	A	A			A	A						A		A
TPANIC_0896	hypothetical protein	975886	974281	A	nonsyn	AAT->AAA																		T
TPANIC_0897	Tpr protein K	976275	974667	A	syn	CCT->CCC	G		G	G	G	G							G		G	G	G	G		G
TPANIC_0897	Tpr protein K	976115	974510	C	nonsyn	GCT->CCT													G
TPANIC_0897	Tpr protein K	976116	974511	A	syn	CCT->CCC													G
TPANIC_0897	Tpr protein K	976119	974514	G	syn	CCC->CCG													C
TPANIC_0897	Tpr protein K	976120	974515	G	nonsyn	CCC->CTC													A
TPANIC_0897	Tpr protein K	976124	974519	T	nonsyn	ACG->GCG													C
TPANIC_0897	Tpr protein K	976125	974520	G	syn	GCC->GCT													A
TPANIC_0897	Tpr protein K	976128	974523	C	syn	AAG->AAA													T
TPANIC_0897	Tpr protein K	976131	974526	T	syn	AAA->AAG															C
TPANIC_0897	Tpr protein K	976241	974633	C	syn	GNN->ANN																	T
TPANIC_0897	Tpr protein K	976242	974634	T	syn	CCA->CCC																G
TPANIC_0897	Tpr protein K	976243	974635	G	nonsyn	CCA->CGA									C				C
TPANIC_0897	Tpr protein K	976244	974636	G	nonsyn	CCA->GCA									C				C			C
TPANIC_0897	Tpr protein K	976245	974637	G	syn	CCC->CCA																T	T
TPANIC_0897	Tpr protein K	976247	974639	G	nonsyn	CCC->GCC																	C
TPANIC_0897	Tpr protein K	976248	974640	T	syn	CTA->CTG													C			C	C
TPANIC_0897	Tpr protein K	976249	974641	A	nonsyn	CTA->CGA													T
TPANIC_0897	Tpr protein K	976258	974650	A	nonsyn	CTA->CGA																C	C
TPANIC_0897	Tpr protein K	976271	974663	G	nonsyn	CAT->TAT	A
TPANIC_0897	Tpr protein K	976266	974658	G	nonsyn	TAC->TAG																	C
TPANIC_0897	Tpr protein K	976267	974659	T	nonsyn	TAC->TGC													C				C
TPANIC_0897	Tpr protein K	976261	974653	A	nonsyn	GTC->GCC				G												G	G
TPANIC_0897	Tpr protein K	976105	974500	G	nonsyn	GCT->GGT				C
TPANIC_0760	penicillin-binding protein	825071	823470	C	nonsyn	ATC->ATG							G
TPANIC_0897	Tpr protein K	976391	974783	C	nonsyn	GCC->CCC													G				G			G
TPANIC_0897	Tpr protein K	976392	974784	C	nonsyn	ATG->ATA													T				T			T
TPANIC_0897	Tpr protein K	976393	974785	A	nonsyn	ATG->ACG													G				G			G
TPANIC_0897	Tpr protein K	976396	974788	T	nonsyn	AAC->ACC													G				G			G
TPANIC_0760	penicillin-binding protein	825069	823468	A	nonsyn	ATC->TTC	T	T	T	T	T	T		T
TPANIC_0897	Tpr protein K	976407	974799	T	syn	GGA->GGT													A			A	A			A
TPANIC_0760	penicillin-binding protein	824922	823321	G	nonsyn	GCT->ACT	A				A
TPANIC_0897	Tpr protein K	976412	974804	C	nonsyn	GGG->CGG													G			G	G			G
TPANIC_0897	Tpr protein K	976413	974805	G	syn	TTC->TTT													A			A	A			A
TPANIC_0705	bifunctional membrane carboxypeptidase/penicillin-binding protein	773571	771971	G	nonsyn	GCG->GTG	A	A	A	A	A	A	A	A
TPANIC_0692	recombination protein A	760774	759175	T	nonsyn	ATA->GTA			C
TPANIC_0667	bifunctional phosphoribulokinase/uridine kinase	730935	729336	C	nonsyn	CGG->CAG	T	T	T	T	T	T	T	T							T	T	T	T		T
TPANIC_0897	Tpr protein K	976510	974902	C	nonsyn	GGA->GCA																G	G
TPANIC_0897	Tpr protein K	976512	974904	G	syn	AAC->AAT																A	A
TPANIC_0641	histidine--tRNA ligase	703495	701898	G	nonsyn	GCG->GTG			A
TPANIC_0897	Tpr protein K	976566	974958	C	nonsyn	ATG->ATA																T
TPANIC_0603	di-trans,poly-cis-decaprenylcistransferase	657057	655459	C	syn	GTG->GTT	A	A	A	A	A	A	A	A
TPANIC_0367	chromosome segregation ATPase	392592	391434	G	syn	GTG->GTA		A
TPANIC_0897	Tpr protein K	976592	974984	G	syn	CTG->TTG															A		A			A
TPANIC_0897	Tpr protein K	976593	974985	G	syn	GCC->GCT															A		A	A		A
TPANIC_0897	Tpr protein K	976594	974986	G	nonsyn	GCC->GAC																		T
TPANIC_0897	Tpr protein K	976595	974987	C	nonsyn	GCC->TCC																				A
TPANIC_0317	Tpr protein G	334118	332959	A	nonsyn	TTT->GTT				C
TPANIC_0897	Tpr protein K	976601	974993	C	nonsyn	GCC->CCC													G
intergenic	non-coding region	331512	330353	A	/	/	C	C	C	C	C	C	C	C
TPANIC_0897	Tpr protein K	976612	975004	T	nonsyn	GAC->GGC			C	C			C				C	C	C					C
TPANIC_0897	Tpr protein K	976616	975008	T	nonsyn	AGC->GGC															C	C				C
TPANIC_0897	Tpr protein K	976620	975012	C	syn	CTG->CTT															A	A				A
TPANIC_0897	Tpr protein K	976623	975015	T	syn	ACA->ACG															C	C				C
TPANIC_0897	Tpr protein K	976629	975021	G	syn	AAC->AAT															A	A	A	A
TPANIC_0897	Tpr protein K	976647	975039	T	syn	AAA->AAG																				C
TPANIC_0897	Tpr protein K	976684	975076	T	nonsyn	GAG->GCG																				G
[truncated: 293 more rows]
