# Supplementary material for: Tracing the origin of Treponema pallidum in China using next-generation sequencing
Source: Oncotarget. 2016 Jun 17;7(28):42904–18. doi: 10.18632/oncotarget.10154 (PMC5189996; doi:10.18632/oncotarget.10154)
Supplement: Supplementary file 4 [file oncotarget-07-42904-s004.xlsx]

## Sheet: S3-1
Supplementary Table 3 | Lineage-specific SNVs (N=231).
Lineage	Gene	Annotation	Genomic position	Ancestral allele	Derived allele	Mutation type	Mutation
1	TP_0065	hypothetical protein	71965	T	C	nonsyn	TGG->CGG
2	TP_0079	hypothetical protein	88675	G	A	syn	AAG->AAA
3	TP_0085	PTS system, nitrogen regulatory IIA component (ptsN-1)	94889	C	A	syn	CTG->CTT
3	TP_0117	TPR protein C (tprC)	134946	T	G	nonsyn	GAA->GAC
3	TP_0117	TPR protein C (tprC)	134954	A	C	nonsyn	TGG->GGG
3	TP_0117	TPR protein C (tprC)	134963	C	G	nonsyn	GAG->CAG
3	TP_0117	TPR protein C (tprC)	134964	G	A	syn	GCC->GCT
3	TP_0117	TPR protein C (tprC)	134966	C	T	nonsyn	GCC->ACC
3	TP_0117	TPR protein C (tprC)	134970	G	A	syn	GGC->GGT
3	TP_0117	TPR protein C (tprC)	135098	G	C	nonsyn	CCC->GCC
3	TP_0117	TPR protein C (tprC)	135220	G	A	nonsyn	ACT->ATT
3	TP_0117	TPR protein C (tprC)	135227	G	A	nonsyn	CCT->TCT
3	TP_0117	TPR protein C (tprC)	135235	G	A	nonsyn	GCT->GTT
3	TP_0117	TPR protein C (tprC)	135239	C	T	nonsyn	GGA->AGA
3	Intergenic	non-coding	149342	C	G	/	/
3	Intergenic	non-coding	149344	G	C	/	/
3	TP_0131	TPR protein D (tprD)	151435	G	A	nonsyn	GCT->GTT
3	TP_0131	TPR protein D (tprD)	151435	G	A	nonsyn	GCT->GGT
3	TP_0131	TPR protein D (tprD)	151439	C	T	nonsyn	GGA->AGA
3	TP_0131	TPR protein D (tprD)	151592	A	G	nonsyn	TAC->CAC
3	TP_0131	TPR protein D (tprD)	151593	G	A	syn	CAC->CAT
3	TP_0131	TPR protein D (tprD)	151595	G	C	nonsyn	CAC->GAC
3	TP_0131	TPR protein D (tprD)	151596	C	T	syn	GCG->GCA
3	TP_0131	TPR protein D (tprD)	151599	A	T	syn	CGT->CGA
3	TP_0131	TPR protein D (tprD)	151600	C	T	nonsyn	CGT->CAT
3	TP_0131	TPR protein D (tprD)	151603	G	T	nonsyn	ACT->AAT
3	TP_0131	TPR protein D (tprD)	151605	G	C	syn	ACC->ACG
3	TP_0131	TPR protein D (tprD)	151606	G	T	nonsyn	ACC->AAC
3	TP_0131	TPR protein D (tprD)	151609	G	A	nonsyn	GCT->GTT
3	TP_0131	TPR protein D (tprD)	151610	C	A	nonsyn	GCT->TCT
3	TP_0131	TPR protein D (tprD)	151611	A	G	syn	TTT->TTC
3	TP_0131	TPR protein D (tprD)	151614	G	A	syn	GTC->GTT
3	TP_0131	TPR protein D (tprD)	151617	G	A	syn	CGC->CGT
3	TP_0131	TPR protein D (tprD)	151622	T	C	nonsyn	AAA->GAA
3	TP_0131	TPR protein D (tprD)	151623	G	T	syn	GGC->GGA
3	TP_0131	TPR protein D (tprD)	151675	T	C	nonsyn	AAG->AGG
2	TP_0135	hypothetical protein	156008	G	T	syn	ATC->ATA
3	TP_0135	hypothetical protein	156289	C	A	nonsyn	GCA->TCA
3	TP_0136	hypothetical protein	157183	G	T	nonsyn	GGC->GTC
3	TP_0136	hypothetical protein	157185	A	G	nonsyn	AGC->GGC
3	TP_0136	hypothetical protein	157195	C	G	nonsyn	ACC->AGC
3	TP_0136	hypothetical protein	157197	G	A	nonsyn	GGC->AGC
3	TP_0136	hypothetical protein	157570	A	C	nonsyn	CAG->CCG
1	TP_0136	hypothetical protein	157951	G	A	nonsyn	GGC->GAC
1	TP_0136	hypothetical protein	157952	C	A	syn	GGC->GGA
1	TP_0136	hypothetical protein	157959	A	C	nonsyn	ATG->CTG
1	TP_0136	hypothetical protein	157961	G	A	nonsyn	ATG->ATA
1	TP_0136	hypothetical protein	157965	T	G	nonsyn	TTG->GTG
1	TP_0136	hypothetical protein	157968	A	G	nonsyn	AAA->GAA
1	TP_0136	hypothetical protein	157972	A	G	nonsyn	GAG->GGG
1	TP_0136	hypothetical protein	157973	G	C	nonsyn	GAG->GAC
1	TP_0136	hypothetical protein	157976	C	G	nonsyn	AGC->AGG
1	TP_0136	hypothetical protein	157984	A	C	nonsyn	CAC->CCC
1	TP_0136	hypothetical protein	157994	G	A	syn	CCG->CCA
1	TP_0136	hypothetical protein	158000	G	A	syn	CAG->CAA
1	TP_0136	hypothetical protein	158002	G	C	nonsyn	TGG->TCG
1	TP_0136	hypothetical protein	158003	G	T	nonsyn	TGG->TGT
1	TP_0136	hypothetical protein	158004	G	T	nonsyn	GGC->TGC
1	TP_0136	hypothetical protein	158006	C	T	syn	GGC->GGT
1	TP_0136	hypothetical protein	158008	A	G	nonsyn	GAG->GGG
1	TP_0136	hypothetical protein	158013	A	T	nonsyn	AGC->TGC
3	TP_0136	hypothetical protein	158158	C	T	nonsyn	TCC->TTC
3	TP_0136	hypothetical protein	158166	G	A	nonsyn	GGG->AGG
3	TP_0136	hypothetical protein	158167	G	C	nonsyn	GGG->GCG
3	TP_0136	hypothetical protein	158169	A	G	nonsyn	ACC->GCC
2	TP_0137	hypothetical protein	158348	C	G	nonsyn	CTA->GTA
2	Intergenic	non-coding	168861	T	C	/	/
3	Intergenic	non-coding	231765	T	G	/	/
3	Intergenic	non-coding	231767	G	A	/	/
3	Intergenic	non-coding	231775	G	A	/	/
3	Intergenic	non-coding	231776	T	C	/	/
3	Intergenic	non-coding	231780	T	C	/	/
3	Intergenic	non-coding	231789	T	G	/	/
3	Intergenic	non-coding	231790	T	G	/	/
3	Intergenic	non-coding	231793	C	T	/	/
3	Intergenic	non-coding	231798	A	T	/	/
3	Intergenic	non-coding	231802	A	C	/	/
3	Intergenic	non-coding	231812	T	C	/	/
3	Intergenic	non-coding	231813	A	C	/	/
3	Intergenic	non-coding	231814	G	C	/	/
3	Intergenic	non-coding	231815	T	C	/	/
3	Intergenic	non-coding	231817	C	T	/	/
3	Intergenic	non-coding	231819	A	T	/	/
3	Intergenic	non-coding	231823	T	C	/	/
3	Intergenic	non-coding	231825	A	G	/	/
3	Intergenic	non-coding	231826	T	G	/	/
3	Intergenic	non-coding	231827	C	A	/	/
3	Intergenic	non-coding	234049	A	G	/	/
1	TP_0228	biotin synthase	236705	A	G	syn	CTT->CTC
3	TP_0245	hypothetical protein	257585	G	A	nonsyn	GGG->GAG
3	TP_0254	transcription termination factor Rho	266679	A	G	nonsyn	AAT->AGT
3	Intergenic	non-coding	280198	G	T	/	/
3	Intergenic	non-coding	280200	A	G	/	/
3	Intergenic	non-coding	280208	A	G	/	/
3	Intergenic	non-coding	280209	C	T	/	/
3	Intergenic	non-coding	280213	C	T	/	/
3	Intergenic	non-coding	280223	G	T	/	/
3	Intergenic	non-coding	280224	G	T	/	/
3	Intergenic	non-coding	280227	T	C	/	/
3	Intergenic	non-coding	280237	T	A	/	/
3	Intergenic	non-coding	280242	C	A	/	/
3	Intergenic	non-coding	280255	C	T	/	/
3	Intergenic	non-coding	280256	C	A	/	/
3	Intergenic	non-coding	280257	C	G	/	/
3	Intergenic	non-coding	280258	C	T	/	/
3	Intergenic	non-coding	280260	T	C	/	/
3	Intergenic	non-coding	280262	T	A	/	/
3	Intergenic	non-coding	280266	C	T	/	/
3	Intergenic	non-coding	280269	G	A	/	/
3	Intergenic	non-coding	280270	G	T	/	/
3	Intergenic	non-coding	280271	A	C	/	/
3	Intergenic	non-coding	282493	A	G	/	/
2	TP_0280	hypothetical protein	296836	T	G	nonsyn	AGT->AGG
3	TP_0304	hypothetical protein	318195	T	C	nonsyn	ACC->GCC
2	TP_0313	TPR protein E (tprE)	329707	T	G	nonsyn	TTT->GTT
2	TP_0313	TPR protein E (tprE)	329881	T	C	nonsyn	TAT->CAT
2	TP_0313	TPR protein E (tprE)	329889	A	G	syn	CTA->CTG
2	TP_0314	hypothetical protein	330345	G	C	syn	CCC->CCG
2	TP_0314	hypothetical protein	330353	A	C	nonsyn	TTT->GTT
2	TP_0317	TPR protein G (tprG)	332959	A	C	nonsyn	TTT->GTT
3	TP_0326	outer membrane protein	346101	T	A	nonsyn	CTG->CAG
3	TP_0326	outer membrane protein	346648	T	C	syn	AGT->AGC
3	TP_0326	outer membrane protein	346769	C	G	nonsyn	CCC->GCC
2	TP_0367	chromosome segregation protein	391434	G	A	syn	GTG->GTA
3	TP_0414	D-alanine glycine permease (dagA)	441495	A	G	nonsyn	AGT->GGT
1	TP_0433	hypothetical protein	461227	T	C	nonsyn	GTG->GCG
1	TP_0433	hypothetical protein	461286	C	G	nonsyn	CGT->GGT
1	TP_0434	hypothetical protein	461335	C	G	nonsyn	CTG->GTG
3	TP_0463	hypothetical protein	492033	A	G	syn	CAA->CAG
3	TP_0488	methyl-accepting chemotaxis protein (mcp2-1)	521396	G	A	nonsyn	GGT->AGT
3	TP_0488	methyl-accepting chemotaxis protein (mcp2-1)	521429	G	A	nonsyn	GTT->ATT
3	TP_0488	methyl-accepting chemotaxis protein (mcp2-1)	521430	T	C	nonsyn	GTT->GCT
3	TP_0488	methyl-accepting chemotaxis protein (mcp2-1)	521432	G	A	nonsyn	GGG->AGG
3	TP_0488	methyl-accepting chemotaxis protein (mcp2-1)	521446	T	C	syn	AGT->AGC
3	TP_0488	methyl-accepting chemotaxis protein (mcp2-1)	521457	G	A	nonsyn	GGC->GAC
3	TP_0488	methyl-accepting chemotaxis protein (mcp2-1)	521475	C	G	nonsyn	TCC->TGC
3	TP_0488	methyl-accepting chemotaxis protein (mcp2-1)	521561	A	G	nonsyn	AGG->GGG
3	TP_0488	methyl-accepting chemotaxis protein (mcp2-1)	521618	G	A	nonsyn	GCG->ACG
3	TP_0488	methyl-accepting chemotaxis protein (mcp2-1)	521706	G	A	nonsyn	CGG->CAG
3	TP_0488	methyl-accepting chemotaxis protein (mcp2-1)	521723	T	C	nonsyn	TGT->CGT
3	TP_0488	methyl-accepting chemotaxis protein (mcp2-1)	521745	C	G	nonsyn	CCC->CGC
3	TP_0488	methyl-accepting chemotaxis protein (mcp2-1)	521795	G	A	nonsyn	GAC->AAC
3	TP_0488	methyl-accepting chemotaxis protein (mcp2-1)	521810	G	A	nonsyn	GTT->ATT
3	TP_0488	methyl-accepting chemotaxis protein (mcp2-1)	521883	G	A	nonsyn	GGG->GAG
3	TP_0488	methyl-accepting chemotaxis protein (mcp2-1)	521886	T	C	nonsyn	GTG->GCG
3	TP_0488	methyl-accepting chemotaxis protein (mcp2-1)	521895	T	G	nonsyn	ATC->AGC
3	TP_0488	methyl-accepting chemotaxis protein (mcp2-1)	521900	G	A	nonsyn	GTT->ATT
3	TP_0488	methyl-accepting chemotaxis protein (mcp2-1)	521903	A	T	nonsyn	ATT->TTT
3	TP_0488	methyl-accepting chemotaxis protein (mcp2-1)	521921	G	A	nonsyn	GTT->ATT
3	TP_0488	methyl-accepting chemotaxis protein (mcp2-1)	521946	T	C	nonsyn	GTA->GCA
3	TP_0488	methyl-accepting chemotaxis protein (mcp2-1)	521960	A	G	nonsyn	ACA->GCA
3	TP_0488	methyl-accepting chemotaxis protein (mcp2-1)	522027	A	G	nonsyn	AAG->AGG
3	TP_0488	methyl-accepting chemotaxis protein (mcp2-1)	522035	A	G	nonsyn	AAG->GAG
3	TP_0488	methyl-accepting chemotaxis protein (mcp2-1)	522047	A	G	nonsyn	ACT->GCT
3	TP_0515	hypothetical protein	556003	C	T	nonsyn	CCC->CTC
3	TP_0515	hypothetical protein	556032	A	G	nonsyn	AAG->GAG
3	TP_0548	hypothetical protein	591833	G	T	nonsyn	GGG->GTG
3	TP_0548	hypothetical protein	591845	C	G	nonsyn	TCC->TGC
3	TP_0548	hypothetical protein	591847	G	A	nonsyn	GGC->AGC
3	TP_0548	hypothetical protein	591850	A	G	nonsyn	AGT->GGT
3	TP_0548	hypothetical protein	591851	G	A	nonsyn	AGT->AAT
3	TP_0548	hypothetical protein	592147	G	A	nonsyn	GGC->AGC
3	TP_0548	hypothetical protein	592149	C	G	syn	GGC->GGG
3	TP_0548	hypothetical protein	592151	A	G	nonsyn	AAC->AGC
3	TP_0548	hypothetical protein	592440	C	G	nonsyn	AAC->AAG
3	TP_0548	hypothetical protein	592441	A	G	nonsyn	AGT->GGT
3	TP_0548	hypothetical protein	592442	G	A	nonsyn	AGT->AAT
2	TP_0603	undecaprenyl pyrophosphate synthase	655459	C	A	syn	GTG->GTT
3	TP_0620	TPR protein I (tprI)	672175	C	A	nonsyn	TAA->TTA
3	TP_0620	TPR protein I (tprI)	672176	G	C	nonsyn	TAA->GAA
3	TP_0620	TPR protein I (tprI)	672182	G	T	nonsyn	CTA->ATA
3	TP_0620	TPR protein I (tprI)	672186	C	G	syn	GCA->GCC
1	TP_0620	TPR protein I (tprI)	672399	R	T	syn	GTC->GTA
1	TP_0640	methyl-accepting chemotaxis protein (mcp2-3)	701540	T	A	nonsyn	AGT->AGA
2	TP_0641	histidyl-tRNA synthetase	701898	G	A	nonsyn	GCG->GTG
2	TP_0667	uridine kinase (udk)	729336	C	T	nonsyn	CGG->CAG
1	TP_0674	hypothetical protein	740335	C	T	nonsyn	TCG->TTG
2	TP_0692	recombinase A	759175	T	C	nonsyn	ATA->GTA
2	TP_0705	penicillin-binding protein (pbp-2)	771971	G	A	nonsyn	GCG->GTG
1	TP_0720	flagellar motor switch protein (fliY)	788100	C	T	nonsyn	AGT->AAT
1	TP_0742	GTPase ObgE	807710	A	G	syn	TAT->TAC
1	TP_0746	pyruvate phosphate dikinase	810274	T	C	nonsyn	GAG->GGG
2	TP_0760	penicillin-binding protein (pbp-3)	823321	G	A	nonsyn	GCT->ACT
2	TP_0760	penicillin-binding protein (pbp-3)	823468	A	T	nonsyn	ATC->TTC
2	TP_0760	penicillin-binding protein (pbp-3)	823470	C	G	nonsyn	ATC->ATG
3	TP_0793	hypothetical protein	859962	G	T	nonsyn	CGC->CTC
1	TP_0854	hypothetical protein	926584	G	A	nonsyn	ACG->ATG
3	TP_0885	deoxyuridine 5'-triphosphate nucleotidohydrolase (dut)	962646	T	C	syn	CTA->CTG
2	TP_0897	TPR protein K (tprK)	974482	C	T	nonsyn	GTG->GAG
2	TP_0897	TPR protein K (tprK)	974500	G	C	syn	AGT->AGT
1	TP_0897	TPR protein K (tprK)	974635	G	C	nonsyn	CAT->CGT
1	TP_0897	TPR protein K (tprK)	974636	G	C	nonsyn	CAT->GAT
2	TP_0897	TPR protein K (tprK)	974653	A	G	nonsyn	AAA->ACA
2	TP_0897	TPR protein K (tprK)	974663	G	A	nonsyn	CAA->TAA
2	TP_0897	TPR protein K (tprK)	974667	A	G	syn	CCA->CCC
2	TP_0897	TPR protein K (tprK)	974771	G	C	nonsyn	CTG->GTG
2	TP_0897	TPR protein K (tprK)	974796	T	G	syn	TCT->TCC
2	TP_0897	TPR protein K (tprK)	974803	C	T	nonsyn	AGT->AAT
2	TP_0897	TPR protein K (tprK)	974814	G	A	syn	TGT->TGT
2	TP_0897	TPR protein K (tprK)	974817	G	A	nonsyn	CAA->CAT
2	TP_0897	TPR protein K (tprK)	974828	C	T	syn	GCA->TCA
3	TP_0897	TPR protein K (tprK)	974895	C	A	syn	GCA->GCT
2	TP_0897	TPR protein K (tprK)	974897	G	T	nonsyn	GCA->ACA
2	TP_0897	TPR protein K (tprK)	974906	T	C	syn	GAG->GAG
2	TP_0897	TPR protein K (tprK)	974977	G	A	nonsyn	GGG->GTG
2	TP_0897	TPR protein K (tprK)	974980	G	C	nonsyn	CCG->CGG
2	TP_0897	TPR protein K (tprK)	974989	C	G	syn	CCC->CCC
2	TP_0897	TPR protein K (tprK)	974995	T	C	nonsyn	CCC->CGC
2	TP_0897	TPR protein K (tprK)	975118	G	T	nonsyn	GCA->GAA
2	TP_0897	TPR protein K (tprK)	975120	G	A	nonsyn	ACC->ACT
2	TP_0897	TPR protein K (tprK)	975121	G	T	nonsyn	CCA->CAA
2	TP_0897	TPR protein K (tprK)	975124	A	G	syn	CCC->CCC
2	TP_0897	TPR protein K (tprK)	975133	G	T	syn	CAG->CAG
2	TP_0897	TPR protein K (tprK)	975138	G	C	syn	TCC->TCG
2	TP_0897	TPR protein K (tprK)	975173	T	G	syn	CCG->CCG
1	TP_0897	TPR protein K (tprK)	975610	T	C	nonsyn	AAT->AGT
1	TP_0897	TPR protein K (tprK)	975611	C	T	syn	AAT->AAT
3	TP_0898	ATP-dependent nuclease, subunit A	976204	A	T	nonsyn	TGC->AGC
2	TP_0933	UDP-N-acetylmuramoylalanyl-D-glutamate--2,6-diaminopimelate ligase (murE)	1014187	C	T	nonsyn	GTG->ATG
1	TP_0939	pyruvate oxidoreductase	1022245	G	A	syn	GGC->GGT
3	TP_0966	hypothetical protein	1047926	G	T	nonsyn	CCG->CAG
3	TP_0966	hypothetical protein	1047999	T	C	nonsyn	AAG->GAG
3	TP_0968	hypothetical protein	1051136	G	C	nonsyn	TCG->TGG
3	TP_0968	hypothetical protein	1051679	A	G	nonsyn	ATG->ACG
3	TP_0976	hypothetical protein	1060424	A	G	syn	GCA->GCG
3	TP_1031	TPR protein L (tprL)	1125161	C	A	nonsyn	CAG->AAG
3	TP_1031	TPR protein L (tprL)	1125562	G	A	syn	AAG->AAA
3	TP_1031	TPR protein L (tprL)	1125564	A	G	nonsyn	AAG->AGG
3	TP_1031	TPR protein L (tprL)	1125567	C	A	nonsyn	ACT->AAT
3	TP_1031	TPR protein L (tprL)	1125568	T	G	syn	ACT->ACG
2	TP_1036	cation-transporting ATPase, P-type	1133465	C	T	nonsyn	GCG->GTG

## Sheet: S3
Supplementary Table 3 | Lineage-specific SNVs (N=224)
Lineage	Gene	Annotation	Genomic position（Nichols CP004010.2)	Genomic position（Nichols AE000520.1)	Derived allele	Mutation type	Mutation
2	TPANIC_0065	putative SAM dependent methyltransferase	71972	71965	T	nonsyn	TGG->CGG
1	TPANIC_0079	bifunctional aldehyde oxidase/xanthine dehydrogenase	88684	88675	G	syn	AAG->AAA
3	TPANIC_0085	PTS family fructose (fru) porter component IIA	94901	94889	C	syn	CTG->CTT
3	TPANIC_0117	Tpr protein C	134957	134946	T	nonsyn	GAA->GAC
3	TPANIC_0117	Tpr protein C	134965	134954	A	nonsyn	TGG->GGG
3	TPANIC_0117	Tpr protein C	134974	134963	C	nonsyn	GAG->CAG
3	TPANIC_0117	Tpr protein C	134975	134964	G	syn	GCC->GCT
3	TPANIC_0117	Tpr protein C	134977	134966	C	nonsyn	GCC->ACC
3	TPANIC_0117	Tpr protein C	134981	134970	G	syn	GGC->GGT
3	TPANIC_0117	Tpr protein C	135109	135098	G	nonsyn	CCC->GCC
3	TPANIC_0117	Tpr protein C	135231	135220	G	nonsyn	ACT->ATT
3	TPANIC_0117	Tpr protein C	135238	135227	G	nonsyn	CCT->TCT
3	TPANIC_0117	Tpr protein C	135246	135235	G	nonsyn	GCT->GTT
3	TPANIC_0117	Tpr protein C	135250	135239	C	nonsyn	GGA->AGA
3	intergenic	non-coding region	150555	149342	C	/	/
3	intergenic	non-coding region	150557	149344	G	/	/
3	TPANIC_0131	Tpr protein D	152648	151435	G	nonsyn	GCT->GGT
3	TPANIC_0131	Tpr protein D	152648	151435	G	nonsyn	GCT->GGT
3	TPANIC_0131	Tpr protein D	152652	151439	C	nonsyn	GGA->AGA
3	TPANIC_0131	Tpr protein D	152805	151592	A	nonsyn	TAC->CAC
3	TPANIC_0131	Tpr protein D	152806	151593	G	syn	CAC->CAT
3	TPANIC_0131	Tpr protein D	152808	151595	G	nonsyn	CAC->GAC
3	TPANIC_0131	Tpr protein D	152809	151596	C	syn	GCG->GCA
3	TPANIC_0131	Tpr protein D	152812	151599	A	syn	CGT->CGA
3	TPANIC_0131	Tpr protein D	152813	151600	C	nonsyn	CGT->CAT
3	TPANIC_0131	Tpr protein D	152816	151603	G	nonsyn	ACT->AAT
3	TPANIC_0131	Tpr protein D	152818	151605	G	syn	ACC->ACG
3	TPANIC_0131	Tpr protein D	152819	151606	G	nonsyn	ACC->AAC
3	TPANIC_0131	Tpr protein D	152822	151609	G	nonsyn	GCT->GTT
3	TPANIC_0131	Tpr protein D	152823	151610	C	nonsyn	GCT->TCT
3	TPANIC_0131	Tpr protein D	152824	151611	A	syn	TTT->TTC
3	TPANIC_0131	Tpr protein D	152827	151614	G	syn	GTC->GTT
3	TPANIC_0131	Tpr protein D	152830	151617	G	syn	CGC->CGT
3	TPANIC_0131	Tpr protein D	152835	151622	T	nonsyn	AAA->GAA
3	TPANIC_0131	Tpr protein D	152836	151623	G	syn	GGC->GGA
3	TPANIC_0131	Tpr protein D	152888	151675	T	nonsyn	AAG->AGG
1	TPANIC_0135	hypothetical protein	157223	156008	G	syn	ATC->ATA
3	TPANIC_0135	hypothetical protein	157504	156289	C	nonsyn	GCA->TCA
3	TPANIC_0136	putative outer membrane protein	158334	157183	G	nonsyn	GGC->GTC
3	TPANIC_0136	putative outer membrane protein	158336	157185	A	nonsyn	AGC->GGC
3	TPANIC_0136	putative outer membrane protein	158346	157195	C	nonsyn	ACC->AGC
3	TPANIC_0136	putative outer membrane protein	158348	157197	G	nonsyn	GGC->AGC
3	TPANIC_0136	putative outer membrane protein	158721	157570	A	nonsyn	CAG->CCG
2	TPANIC_0136	putative outer membrane protein	159102	157951	G	nonsyn	GGC->GAC
2	TPANIC_0136	putative outer membrane protein	159103	157952	C	syn	GGC->GGA
2	TPANIC_0136	putative outer membrane protein	159110	157959	A	nonsyn	ATG->CTG
2	TPANIC_0136	putative outer membrane protein	159112	157961	G	nonsyn	ATG->ATA
2	TPANIC_0136	putative outer membrane protein	159116	157965	T	nonsyn	TTG->GTG
2	TPANIC_0136	putative outer membrane protein	159119	157968	A	nonsyn	AAA->GAA
2	TPANIC_0136	putative outer membrane protein	159123	157972	A	nonsyn	GAG->GGG
2	TPANIC_0136	putative outer membrane protein	159124	157973	G	nonsyn	GAG->GAC
2	TPANIC_0136	putative outer membrane protein	159127	157976	C	nonsyn	AGC->AGG
2	TPANIC_0136	putative outer membrane protein	159135	157984	A	nonsyn	CAC->CCC
2	TPANIC_0136	putative outer membrane protein	159145	157994	G	syn	CCG->CCA
2	TPANIC_0136	putative outer membrane protein	159151	158000	G	syn	CAG->CAA
2	TPANIC_0136	putative outer membrane protein	159153	158002	G	nonsyn	TGG->TCG
2	TPANIC_0136	putative outer membrane protein	159154	158003	G	nonsyn	TGG->TGT
2	TPANIC_0136	putative outer membrane protein	159155	158004	G	nonsyn	GGC->TGC
2	TPANIC_0136	putative outer membrane protein	159157	158006	C	syn	GGC->GGT
2	TPANIC_0136	putative outer membrane protein	159159	158008	A	nonsyn	GAG->GGG
2	TPANIC_0136	putative outer membrane protein	159164	158013	A	nonsyn	AGC->TGC
3	TPANIC_0136	putative outer membrane protein	159309	158158	C	nonsyn	TCC->TTC
3	TPANIC_0136	putative outer membrane protein	159317	158166	G	nonsyn	GGG->AGG
3	TPANIC_0136	putative outer membrane protein	159318	158167	G	nonsyn	GGG->GCG
3	TPANIC_0136	putative outer membrane protein	159320	158169	A	nonsyn	ACC->GCC
1	intergenic	non-coding region	159499	158348	C	/	/
1	intergenic	non-coding region	170012	168861	T	/	/
3	intergenic	non-coding region	232920	231765	T	/	/
3	intergenic	non-coding region	232922	231767	G	/	/
3	intergenic	non-coding region	232930	231775	G	/	/
3	intergenic	non-coding region	232931	231776	T	/	/
3	intergenic	non-coding region	232935	231780	T	/	/
3	intergenic	non-coding region	232944	231789	T	/	/
3	intergenic	non-coding region	232945	231790	T	/	/
3	intergenic	non-coding region	232948	231793	C	/	/
3	intergenic	non-coding region	232953	231798	A	/	/
3	intergenic	non-coding region	232957	231802	A	/	/
3	intergenic	non-coding region	232967	231812	T	/	/
3	intergenic	non-coding region	232968	231813	A	/	/
3	intergenic	non-coding region	232969	231814	G	/	/
3	intergenic	non-coding region	232970	231815	T	/	/
3	intergenic	non-coding region	232972	231817	C	/	/
3	intergenic	non-coding region	232974	231819	A	/	/
3	intergenic	non-coding region	232978	231823	T	/	/
3	intergenic	non-coding region	232980	231825	A	/	/
3	intergenic	non-coding region	232981	231826	T	/	/
3	intergenic	non-coding region	232982	231827	C	/	/
3	intergenic	non-coding region	235204	234049	A	/	/
2	TPANIC_0228	BioY protein	237860	236705	A	syn	CTT->CTC
3	TPANIC_0245	hypothetical protein	258741	257585	G	nonsyn	GGG->GAG
3	TPANIC_0254	transcription termination factor Rho	267834	266679	A	nonsyn	AAT->AGT
3	intergenic	non-coding region	281354	280198	G	/	/
3	intergenic	non-coding region	281356	280200	A	/	/
3	intergenic	non-coding region	281364	280208	A	/	/
3	intergenic	non-coding region	281365	280209	C	/	/
3	intergenic	non-coding region	281369	280213	C	/	/
3	intergenic	non-coding region	281379	280223	G	/	/
3	intergenic	non-coding region	281380	280224	G	/	/
3	intergenic	non-coding region	281383	280227	T	/	/
3	intergenic	non-coding region	281393	280237	T	/	/
3	intergenic	non-coding region	281398	280242	C	/	/
3	intergenic	non-coding region	281411	280255	C	/	/
3	intergenic	non-coding region	281412	280256	C	/	/
3	intergenic	non-coding region	281413	280257	C	/	/
3	intergenic	non-coding region	281414	280258	C	/	/
3	intergenic	non-coding region	281416	280260	T	/	/
3	intergenic	non-coding region	281418	280262	T	/	/
3	intergenic	non-coding region	281422	280266	C	/	/
3	intergenic	non-coding region	281425	280269	G	/	/
3	intergenic	non-coding region	281426	280270	G	/	/
3	intergenic	non-coding region	281427	280271	A	/	/
3	intergenic	non-coding region	283649	282493	A	/	/
1	intergenic	non-coding region	297993	296836	T	/	/
3	TPANIC_0304	hypothetical protein	319354	318195	T	nonsyn	ACC->GCC
1	TPANIC_0313	Tpr protein E	330866	329707	T	nonsyn	TTT->GTT
1	TPANIC_0313	Tpr protein E	331040	329881	T	nonsyn	TAT->CAT
1	TPANIC_0313	Tpr protein E	331048	329889	A	syn	CTA->CTG
1	intergenic	non-coding region	331504	330345	G	/	/
1	intergenic	non-coding region	331512	330353	A	/	/
1	TPANIC_0317	Tpr protein G	334118	332959	A	nonsyn	TTT->GTT
3	TPANIC_0326	outer membrane protein	347260	346101	T	nonsyn	CTG->CAG
3	TPANIC_0326	outer membrane protein	347807	346648	T	syn	AGT->AGC
3	TPANIC_0326	outer membrane protein	347928	346769	C	nonsyn	CCC->GCC
1	TPANIC_0367	chromosome segregation ATPase	392592	391434	G	syn	GTG->GTA
3	TPANIC_0414	AGCS family alanine or glycine:sodium (Na+) or proton (H+) symporter	442656	441495	A	nonsyn	AGT->GGT
3	TPANIC_0462	hypothetical protein	493614	492033	A	syn	CAA->CAG
3	TPANIC_0488	methyl-accepting chemotaxis protein	522981	521396	G	nonsyn	GGT->AGT
3	TPANIC_0488	methyl-accepting chemotaxis protein	523014	521429	G	nonsyn	GTT->ATT
3	TPANIC_0488	methyl-accepting chemotaxis protein	523015	521430	T	nonsyn	GTT->GCT
3	TPANIC_0488	methyl-accepting chemotaxis protein	523017	521432	G	nonsyn	GGG->AGG
3	TPANIC_0488	methyl-accepting chemotaxis protein	523042	521457	G	nonsyn	GGC->GAC
3	TPANIC_0488	methyl-accepting chemotaxis protein	523060	521475	C	nonsyn	TCC->TGC
3	TPANIC_0488	methyl-accepting chemotaxis protein	523146	521561	A	nonsyn	AGG->GGG
3	TPANIC_0488	methyl-accepting chemotaxis protein	523203	521618	G	nonsyn	GCG->ACG
3	TPANIC_0488	methyl-accepting chemotaxis protein	523291	521706	G	nonsyn	CGG->CAG
3	TPANIC_0488	methyl-accepting chemotaxis protein	523308	521723	T	nonsyn	TGT->CGT
3	TPANIC_0488	methyl-accepting chemotaxis protein	523330	521745	C	nonsyn	CCC->CGC
3	TPANIC_0488	methyl-accepting chemotaxis protein	523380	521795	G	nonsyn	GAC->AAC
3	TPANIC_0488	methyl-accepting chemotaxis protein	523395	521810	G	nonsyn	GTT->ATT
3	TPANIC_0488	methyl-accepting chemotaxis protein	523468	521883	G	nonsyn	GGG->GAG
3	TPANIC_0488	methyl-accepting chemotaxis protein	523471	521886	T	nonsyn	GTG->GCG
3	TPANIC_0488	methyl-accepting chemotaxis protein	523480	521895	T	nonsyn	ATC->AGC
3	TPANIC_0488	methyl-accepting chemotaxis protein	523485	521900	G	nonsyn	GTT->ATT
3	TPANIC_0488	methyl-accepting chemotaxis protein	523488	521903	A	nonsyn	ATT->TTT
3	TPANIC_0488	methyl-accepting chemotaxis protein	523506	521921	G	nonsyn	GTT->ATT
3	TPANIC_0488	methyl-accepting chemotaxis protein	523531	521946	T	nonsyn	GTA->GCA
3	TPANIC_0488	methyl-accepting chemotaxis protein	523545	521960	A	nonsyn	ACA->GCA
3	TPANIC_0488	methyl-accepting chemotaxis protein	523612	522027	A	nonsyn	AAG->AGG
3	TPANIC_0488	methyl-accepting chemotaxis protein	523620	522035	A	nonsyn	AAG->GAG
3	TPANIC_0488	methyl-accepting chemotaxis protein	523632	522047	A	nonsyn	ACT->GCT
3	TPANIC_0515	putative outer membrane protein	557589	556003	C	nonsyn	CCC->CTC
3	TPANIC_0515	putative outer membrane protein	557618	556032	A	nonsyn	AAG->GAG
3	TPANIC_0548	putative membrane protein	593424	591833	G	nonsyn	GGG->GTG
3	TPANIC_0548	putative membrane protein	593436	591845	C	nonsyn	TCC->TGC
3	TPANIC_0548	putative membrane protein	593438	591847	G	nonsyn	GGC->AGC
3	TPANIC_0548	putative membrane protein	593438	591847	G	nonsyn	GGC->AGC
3	TPANIC_0548	putative membrane protein	593441	591850	A	nonsyn	AGT->GGT
3	TPANIC_0548	putative membrane protein	593442	591851	G	nonsyn	AGT->AAT
3	TPANIC_0548	putative membrane protein	593738	592147	G	nonsyn	GGC->AGC
3	TPANIC_0548	putative membrane protein	593740	592149	C	syn	GGC->GGG
3	TPANIC_0548	putative membrane protein	593742	592151	A	nonsyn	AAC->AGC
3	TPANIC_0548	putative membrane protein	594031	592440	C	syn	AAC->AAT
3	TPANIC_0548	putative membrane protein	594031	592440	C	syn	AAC->AAT
3	TPANIC_0548	putative membrane protein	594032	592441	A	nonsyn	AGT->GGT
3	TPANIC_0548	putative membrane protein	594033	592442	G	nonsyn	AGT->AAT
1	TPANIC_0603	di-trans,poly-cis-decaprenylcistransferase	657057	655459	C	syn	GTG->GTT
3	TPANIC_0620	Tpr protein I	673773	672175	C	nonsyn	CGT->CTT
3	TPANIC_0620	Tpr protein I	673774	672176	G	nonsyn	CGT->GGT
3	TPANIC_0620	Tpr protein I	673780	672182	G	nonsyn	CAC->AAC
3	TPANIC_0620	Tpr protein I	673784	672186	C	nonsyn	GAG->GAC
1	TPANIC_0641	histidine--tRNA ligase	703495	701898	G	nonsyn	GCG->GTG
1	TPANIC_0667	bifunctional phosphoribulokinase/uridine kinase	730935	729336	C	nonsyn	CGG->CAG
2	TPANIC_0674	hypothetical protein	741934	740335	C	nonsyn	TCG->TTG
1	TPANIC_0692	recombination protein A	760774	759175	T	nonsyn	ATA->GTA
1	TPANIC_0705	bifunctional membrane carboxypeptidase/penicillin-binding protein	773571	771971	G	nonsyn	GCG->GTG
2	TPANIC_0720	bifunctional chemotaxis protein CheC/flagellar motor switch protein FliY	789700	788100	C	nonsyn	AGT->AAT
2	TPANIC_0742	GTP-binding protein	809311	807710	A	syn	TAT->TAC
2	TPANIC_0746	pyruvate, phosphate dikinase	811875	810274	T	nonsyn	GAG->GGG
1	TPANIC_0760	penicillin-binding protein	824922	823321	G	nonsyn	GCT->ACT
1	TPANIC_0760	penicillin-binding protein	825069	823468	A	nonsyn	ATC->TTC
1	TPANIC_0760	penicillin-binding protein	825071	823470	C	nonsyn	ATC->ATG
3	TPANIC_0793	hypothetical protein	861564	859962	G	nonsyn	CGC->CTC
2	TPANIC_0854	putative membrane protein	928188	926584	G	nonsyn	ACG->ATG
3	TPANIC_0885	dUTP diphosphatase	964252	962646	T	syn	CTA->CTG
1	TPANIC_0897	Tpr protein K	976105	974500	G	nonsyn	GCT->GGT
2	TPANIC_0897	Tpr protein K	976243	974635	G	nonsyn	CCA->CGA
2	TPANIC_0897	Tpr protein K	976244	974636	G	nonsyn	CCA->GCA
1	TPANIC_0897	Tpr protein K	976261	974653	A	nonsyn	GTC->GCC
1	TPANIC_0897	Tpr protein K	976271	974663	G	nonsyn	CAT->TAT
1	TPANIC_0897	Tpr protein K	976275	974667	A	syn	CCT->CCC
1	TPANIC_0897	Tpr protein K	976379	974771	G	nonsyn	CAC->GAC
1	TPANIC_0897	Tpr protein K	976404	974796	T	syn	GTA->GTC
1	TPANIC_0897	Tpr protein K	976411	974803	C	nonsyn	GGG->GAG
1	TPANIC_0897	Tpr protein K	976422	974814	G	syn	AGC->AGT
1	TPANIC_0897	Tpr protein K	976425	974817	G	syn	GCC->GCT
1	TPANIC_0897	Tpr protein K	976436	974828	C	nonsyn	GCA->ACA
1	TPANIC_0897	Tpr protein K	976514	974906	T	nonsyn	AAC->GAC
1	TPANIC_0897	Tpr protein K	976585	974977	G	nonsyn	GCC->GTC
1	TPANIC_0897	Tpr protein K	976588	974980	G	nonsyn	GCA->GGA
1	TPANIC_0897	Tpr protein K	976597	974989	C	nonsyn	CGA->CCA
1	TPANIC_0897	Tpr protein K	976603	974995	T	nonsyn	CAA->CGA
1	TPANIC_0897	Tpr protein K	976726	975118	G	nonsyn	CCC->CAC
1	TPANIC_0897	Tpr protein K	976728	975120	G	syn	ACC->ACT
1	TPANIC_0897	Tpr protein K	976729	975121	G	nonsyn	ACC->AAC
1	TPANIC_0897	Tpr protein K	976732	975124	A	nonsyn	GTA->GCA
1	TPANIC_0897	Tpr protein K	976741	975133	G	nonsyn	CCA->CAA
1	TPANIC_0897	Tpr protein K	976746	975138	G	nonsyn	AAC->AAG
1	TPANIC_0897	Tpr protein K	976781	975173	T	nonsyn	AAC->CAC
2	TPANIC_0897	Tpr protein K	977218	975610	T	syn	GAN->GGN
2	TPANIC_0897	Tpr protein K	977219	975611	C	syn	GAN->AAN
3	TPANIC_0898	exodeoxyribonuclease V beta subunit	977812	976204	A	nonsyn	TGC->AGC
1	TPANIC_0933	UDP-N-acetylmuramoyl-L-alanyl-D-glutamate--2, 6-diaminopimelate ligase	1015804	1014187	C	nonsyn	GTG->ATG
2	TPANIC_0939	pyruvate synthase	1023862	1022245	G	syn	GGC->GGT
3	TPANIC_0966	hypothetical protein	1049618	1047999	T	nonsyn	AAG->GAG
3	TPANIC_0968	hypothetical protein	1052755	1051136	G	nonsyn	TCG->TGG
3	TPANIC_0968	hypothetical protein	1053298	1051679	A	nonsyn	ATG->ACG
3	TPANIC_0976	putative membrane protein	1062042	1060424	A	syn	GCA->GCG
3	TPANIC_1031	Tpr protein L	1126783	1125161	C	nonsyn	CAG->AAG
3	TPANIC_1031	Tpr protein L	1127184	1125562	G	nonsyn	AAG->AAC
3	TPANIC_1031	Tpr protein L	1127184	1125562	G	nonsyn	AAG->AAC
3	TPANIC_1031	Tpr protein L	1127186	1125564	A	nonsyn	AAG->AGG
3	TPANIC_1031	Tpr protein L	1127189	1125567	C	nonsyn	ACT->AAT
3	TPANIC_1031	Tpr protein L	1127190	1125568	T	syn	ACT->ACG
1	TPANIC_1036	P-ATPase superfamily P-type ATPase transporter	1135087	1133465	C	nonsyn	GCG->GTG
