# Supplementary material for: Tracing the origin of Treponema pallidum in China using next-generation sequencing
Source: Oncotarget. 2016 Jun 17;7(28):42904–18. doi: 10.18632/oncotarget.10154 (PMC5189996; doi:10.18632/oncotarget.10154)
Supplement: Supplementary file 5 [file oncotarget-07-42904-s005.xlsx]

## Sheet: Sheet1
Supplementary Table 4 | Primers of validated SNVs.
Gene	Annotation	Genomic position (Nichols CP004010.2)	Genomic position (Nichols AE000520.1)	Ancestral allele	Mutation	Forward primer(5'-3')	Reverse primer(5'-3')	Amplicon length
TPANIC_0005	cDP-diacylglycerol--glycerol-3-phosphate 3-phosphatidyltransferase	6442	6442	G	A	ACACGCTGGTGAGCGCAGTGTTG	TGTTCGCTTACTCGCAAAACC	182
TPANIC_0006	hypothetical protein	7179	7179	T	C	GCAGGTGTATGTTTACTCGCACT	CGGAGTAAGTAACATGGACAATC	229
intergenic	non-coding region	9984	9983	A	G	AAGAGAGTACTGGAACTCCTAAA	GTGCATTTTTATACTTTTACTCC	231
TPANIC_0018	transcription elongation factor GreA	20497	20493	G	A	TGAAGATGGCTATTAGCGCGTTG	CCCACAGAAAGCAAAGAAGGAAC	202
TPANIC_0033	putative membrane protein	41132	41126	C	T	CTGAAAGAAAGTACAGCGCAACC	GTCCTACATGGACGCACTATTCT	220
intergenic	non-coding region	47527	47521	C	T	ACCGTTGCGCGTAACCGAGCAGA	CTGCAGGAGGACAATCGCCGGAA	278
TPANIC_0051	peptide chain release factor RF1	59894	59887	T	C	TGAGTCGGATGCTGATTTTAAGG	GCGTAGTGCGTGTACATTCTAAA	213
intergenic	non-coding region	73158	73150	A	G	GTCGGTACGTGAAGGCAGTGGAA	GGAGCTTTTTCCAGTAGATGAGT	243
TPANIC_0073	hypothetical protein	79965	79957	T	C	CTTGGCAGCTGGGGTATGTCGTC	ATCGAGGTGATCAATAACTGCAA	326
TPANIC_0077	capsular polysaccharide biosynthesis protein CapD	85612	85603	G	A	CGGTGGAGTAGGAGTAAATGGAG	AGGTGCGCAAAATCCAAAGGTTC	255
TPANIC_0500	penicillin-binding protein	537571	535985	C	T	CAGTATGCAATGAAAAATAAGA	CTCATAATCCTCATTCGCAAAA	234
TPANIC_0547	4-hydroxy-3-methylbut-2-enyl diphosphate reductase	592290	590699	T	C	GCTCCACAGCAGCGATAACACAG	GATCGGCGGCGCACACTCGGCAA	179
TPANIC_0760	penicillin-binding protein	824922	823321	G	A	AACCAGGTCAAAAAGGCCATCTC	CGTGTTTTGGGTTTCTTTTTGTG	406
TPANIC_0760	penicillin-binding protein	825069	823468	A	T	AACCAGGTCAAAAAGGCCATCTC	CGTGTTTTGGGTTTCTTTTTGTG	406
TPANIC_0760	penicillin-binding protein	825071	823470	C	G	AACCAGGTCAAAAAGGCCATCTC	CGTGTTTTGGGTTTCTTTTTGTG	406
TPANIC_0705	bifunctional membrane carboxypeptidase/penicillin-binding protein	773571	771971	G	A	ATCGGTTATATGCAGGAGCGT	TTCAGCCGCAATGGTGTTTCGT	177
TPANIC_0620	Tpr protein I	673780	672182	G	G	GGCATCGAACGCGCTGTCAAACT	CCAAACYTACCGCTTCCTTCCAG	593
TPANIC_0117	Tpr protein C	135798	135787	T	T	TATTGGGAAGGTTCTGCACGAGT	TCCTTCCTGTGTGGTTAACTTTG	548
TPANIC_0117	Tpr protein C	135804	135793	C	C	TATTGGGAAGGTTCTGCACGAGT	TCCTTCCTGTGTGGTTAACTTTG	548
TPANIC_0117	Tpr protein C	135808	135797	T	T	TATTGGGAAGGTTCTGCACGAGT	TCCTTCCTGTGTGGTTAACTTTG	548
TPANIC_0117	Tpr protein C	135820	135809	T	T	TATTGGGAAGGTTCTGCACGAGT	TCCTTCCTGTGTGGTTAACTTTG	548
TPANIC_0117	Tpr protein C	135831	135820	A	A	TATTGGGAAGGTTCTGCACGAGT	TCCTTCCTGTGTGGTTAACTTTG	548
TPANIC_0117	Tpr protein C	135834	135823	G	G	TATTGGGAAGGTTCTGCACGAGT	TCCTTCCTGTGTGGTTAACTTTG	548
